# Supplementary material for: Vitality surveillance at distance using thin-film tandem-like narrowband near-infrared photodiodes with light-enhanced responsivity
Source: Sci Adv. 2023 Feb 17;9(7):eadf9861. doi: 10.1126/sciadv.adf9861 (PMC9937568; doi:10.1126/sciadv.adf9861)
Supplement: Supplementary file 2 — Data S1 [file sciadv.adf9861_data_s1.zip]

Archive with 1 entries (1 files):
- sciadv.adf9861_data_s1.xlsx
