# Supplementary material for: Vitality surveillance at distance using thin-film tandem-like narrowband near-infrared photodiodes with light-enhanced responsivity
Source: Sci Adv. 2023 Feb 17;9(7):eadf9861. doi: 10.1126/sciadv.adf9861 (PMC9937568; doi:10.1126/sciadv.adf9861)
Supplement: Supplementary file 2 — Data S1 [file sciadv.adf9861_data_s1.zip › sciadv.adf9861_data_s1.xlsx]

## Sheet: Fig. 1D
Wavelength [nm]	EQE
	PCDTBT:PCBM FAMAPbBr2I1				PTB7-Th:PCBM FAMAPbBr2I1				PTB7-Th:PCBM FAMAPbBr1I2				PM6:Y6 FAMAPbI3				PTB7-Th:IEICO-4F FAMAPbI3				PTB7-Th:COTIC-4F FAMAPbI3
	PPD	OPD	OPD-PPD	tandem-like	PPD	OPD	OPD-PPD	tandem-like	PPD	OPD	OPD-PPD	tandem-like	PPD	OPD	OPD-PPD	tandem-like	PPD	OPD	OPD-PPD	tandem-like	PPD	OPD	OPD-PPD	tandem-like
500	0.89	0.48359	-0.40641	0.05397	0.89	0.5378	-0.3522	0.21757	0.87	0.5378	-0.3322	0.01314	0.67347	0.75441	0.08094	0.01806	0.67347	0.32545	-0.34802	0.14033	0.67347	0.35243	-0.32104	0.02031
510	0.88	0.47907	-0.40093	0.06265	0.88	0.54671	-0.33329	0.21951	0.87	0.54671	-0.32329	0.01574	0.67142	0.75041	0.07899	0.01869	0.67142	0.3341	-0.33732	0.14233	0.67142	0.36548	-0.30594	0.02112
520	0.88	0.46587	-0.41413	0.07286	0.88	0.54473	-0.33527	0.2239	0.86	0.54473	-0.31527	0.01965	0.68337	0.75317	0.0698	0.02078	0.68337	0.34353	-0.33984	0.14381	0.68337	0.37068	-0.31269	0.02119
530	0.87	0.46352	-0.40648	0.08017	0.87	0.53203	-0.33797	0.22762	0.86	0.53203	-0.32797	0.02356	0.69695	0.75523	0.05828	0.02203	0.69695	0.35394	-0.34301	0.14408	0.69695	0.42607	-0.27088	0.02249
540	0.86	0.44888	-0.41112	0.08693	0.86	0.51387	-0.34613	0.22857	0.85	0.51387	-0.33613	0.02753	0.69183	0.7591	0.06728	0.02362	0.69183	0.36507	-0.32675	0.14382	0.69183	0.41477	-0.27705	0.02442
550	0.86	0.44344	-0.41656	0.09234	0.86	0.50677	-0.35323	0.22746	0.85	0.50677	-0.34323	0.03314	0.69556	0.76691	0.07135	0.02733	0.69556	0.37902	-0.31654	0.14561	0.69556	0.43338	-0.26218	0.02749
560	0.85	0.43812	-0.41188	0.09979	0.85	0.50319	-0.34681	0.2285	0.84	0.50319	-0.33681	0.04329	0.69929	0.77747	0.07818	0.03526	0.69929	0.39539	-0.3039	0.15417	0.69929	0.46032	-0.23897	0.03275
570	0.85	0.45008	-0.39992	0.10112	0.85	0.52345	-0.32655	0.2256	0.82	0.52345	-0.29655	0.05022	0.70133	0.78745	0.08612	0.04347	0.70133	0.40945	-0.29188	0.15741	0.70133	0.47911	-0.22222	0.03823
580	0.85	0.44393	-0.40607	0.09981	0.85	0.5229	-0.3271	0.22336	0.81	0.5229	-0.2871	0.05861	0.70443	0.79403	0.08959	0.05268	0.70443	0.42537	-0.27906	0.16339	0.70443	0.49693	-0.20751	0.04357
590	0.85	0.44676	-0.40324	0.09938	0.85	0.53173	-0.31827	0.22303	0.78	0.53173	-0.24827	0.06845	0.70674	0.79782	0.09108	0.06304	0.70674	0.43894	-0.2678	0.17046	0.70674	0.50945	-0.19729	0.05007
600	0.84	0.45029	-0.38971	0.10797	0.84	0.53894	-0.30106	0.22628	0.79	0.53894	-0.25106	0.07998	0.70335	0.80046	0.09712	0.07465	0.70335	0.44982	-0.25353	0.17743	0.70335	0.51717	-0.18618	0.0581
610	0.83	0.4488	-0.3812	0.1308	0.83	0.54604	-0.28396	0.24518	0.78	0.54604	-0.23396	0.0903	0.70953	0.8017	0.09217	0.08811	0.70953	0.45818	-0.25136	0.1856	0.70953	0.52052	-0.18901	0.06766
620	0.75	0.4427	-0.3073	0.15555	0.75	0.55012	-0.19988	0.28419	0.78	0.55012	-0.22988	0.10089	0.71504	0.79856	0.08352	0.10284	0.71504	0.46413	-0.25091	0.19488	0.71504	0.52189	-0.19315	0.07691
630	0.55	0.42705	-0.12295	0.16323	0.55	0.55679	0.00679	0.31457	0.79	0.55679	-0.23321	0.10864	0.72319	0.79148	0.06828	0.11748	0.72319	0.46765	-0.25555	0.2039	0.72319	0.52071	-0.20248	0.08666
640	0.3	0.39586	0.09586	0.15146	0.3	0.55641	0.25641	0.32506	0.8	0.55641	-0.24359	0.11478	0.7328	0.77972	0.04692	0.13149	0.7328	0.46936	-0.26344	0.21362	0.7328	0.52025	-0.21255	0.09667
650	0.11	0.34039	0.23039	0.12709	0.11	0.55499	0.44499	0.32238	0.8	0.55499	-0.24501	0.11855	0.74145	0.7673	0.02585	0.14458	0.74145	0.4707	-0.27075	0.22455	0.74145	0.52025	-0.22119	0.10713
660	0.03	0.25887	0.22887	0.09816	0.03	0.55224	0.52224	0.31639	0.81	0.55224	-0.25776	0.12131	0.74782	0.75784	0.01003	0.15665	0.74782	0.47148	-0.27634	0.23442	0.74782	0.51974	-0.22808	0.11696
670	0.01	0.18534	0.17534	0.07357	0.01	0.54745	0.53745	0.31359	0.8	0.54745	-0.25255	0.128	0.75297	0.75665	0.00368	0.16856	0.75297	0.47157	-0.28139	0.24346	0.75297	0.51969	-0.23328	0.12526
680	0	0.12426	0.12426	0.05671	0	0.52698	0.52698	0.31403	0.74	0.52698	-0.21302	0.15103	0.7476	0.76032	0.01272	0.18087	0.7476	0.47352	-0.27408	0.25269	0.7476	0.51803	-0.22957	0.13523
690	0	0.09799	0.09799	0.04679	0	0.53541	0.53541	0.35066	0.64	0.53541	-0.10459	0.21763	0.74887	0.76603	0.01717	0.19128	0.74887	0.47162	-0.27725	0.26468	0.74887	0.51792	-0.23095	0.14288
700	0.00086	0.08357	0.08271	0.03822	0.00086	0.53083	0.52997	0.29179	0.4	0.53083	0.13083	0.27276	0.7399	0.77267	0.03277	0.20455	0.7399	0.47572	-0.26418	0.26853	0.7399	0.51352	-0.22638	0.15479
710	0.000578	0.07148	0.0709	0.03009	0.000578	0.52354	0.52296	0.27866	0.17	0.52354	0.35354	0.34935	0.72695	0.77595	0.049	0.21716	0.72695	0.46314	-0.26381	0.27281	0.72695	0.51084	-0.21611	0.16498
720	0.000491	0.04907	0.04858	0.02164	0.000491	0.51397	0.51348	0.2608	0.05	0.51397	0.46397	0.38519	0.71183	0.77737	0.06554	0.22996	0.71183	0.45601	-0.25582	0.27716	0.71183	0.50805	-0.20378	0.17675
730	0.000335	0.02898	0.02864	0.01414	0.000335	0.49064	0.4903	0.23366	0.01	0.49064	0.48064	0.36335	0.69334	0.7766	0.08326	0.23917	0.69334	0.44881	-0.24452	0.28106	0.69334	0.50669	-0.18665	0.18719
740	0.000312	0.01814	0.01783	0.00963	0.000312	0.43614	0.43583	0.20454	0	0.43614	0.43614	0.30423	0.67498	0.77556	0.10058	0.25032	0.67498	0.44228	-0.2327	0.28538	0.67498	0.5068	-0.16818	0.19392
750	0.000177	0.01244	0.01226	0.00707	0.000177	0.35823	0.35805	0.16291	0.000744	0.35823	0.35748	0.22804	0.6567	0.7749	0.1182	0.26179	0.6567	0.43675	-0.21995	0.28881	0.6567	0.50747	-0.14923	0.19942
760	0.000171	0.00908	0.00891	0.00534	0.000171	0.25306	0.25289	0.1166	0.000327	0.25306	0.25274	0.15391	0.63792	0.77315	0.13523	0.27253	0.63792	0.43233	-0.20559	0.29219	0.63792	0.50803	-0.12988	0.20526
770	0.000186	0.00687	0.00668	0.00425	0.000186	0.15586	0.15567	0.07509	0.000355	0.15586	0.1555	0.09397	0.6143	0.77266	0.15836	0.29129	0.6143	0.4291	-0.18521	0.29864	0.6143	0.50742	-0.10688	0.2187
780	0.000135	0.00531	0.00518	0.00352	0.000135	0.08879	0.08865	0.04545	0.000378	0.08879	0.08841	0.0554	0.57225	0.77198	0.19973	0.3361	0.57225	0.42722	-0.14503	0.32145	0.57225	0.50683	-0.06542	0.25008
790	0.000129	0.0041	0.00397	0.00301	0.000129	0.0499	0.04977	0.02703	0.000339	0.0499	0.04956	0.03335	0.48444	0.77111	0.28667	0.4257	0.48444	0.42574	-0.0587	0.38047	0.48444	0.50475	0.02031	0.29694
800	0.000181	0.00321	0.00303	0.00251	0.000181	0.02875	0.02857	0.01613	0.000265	0.02875	0.02848	0.02228	0.34478	0.77205	0.42728	0.54881	0.34478	0.42637	0.08159	0.46851	0.34478	0.50407	0.1593	0.3471
810	0.000165	0.0025	0.00234	0.00208	0.000165	0.0176	0.01744	0.01031	0.000171	0.0176	0.01743	0.01544	0.19559	0.7701	0.57451	0.65123	0.19559	0.4265	0.23091	0.53939	0.19559	0.50281	0.30723	0.37402
820	0.000128	0.00192	0.00179	0.00184	0.000128	0.01099	0.01086	0.00667	0.000272	0.01099	0.01071	0.01133	0.08714	0.75864	0.6715	0.69972	0.08714	0.4231	0.33596	0.56984	0.08714	0.49889	0.41175	0.37759
830	0.000132	0.00147	0.00134	0.0016	0.000132	0.00702	0.00689	0.00428	0.00029	0.00702	0.00673	0.00842	0.03297	0.73569	0.70272	0.70837	0.03297	0.41663	0.38367	0.57156	0.03297	0.4943	0.46134	0.37306
840	0.000153	0.00111	0.000960086	0.00131	0.000153	0.00446	0.0043	0.00273	0.000277	0.00446	0.00418	0.00633	0.01115	0.69719	0.68604	0.68431	0.01115	0.40508	0.39393	0.56242	0.01115	0.48747	0.47631	0.36406
850	0.000144	0.000832776	0.000688776	0.00119	0.000144	0.00287	0.00272	0.00178	0.000193	0.00287	0.00268	0.0048	0.00363	0.64147	0.63784	0.63246	0.00363	0.39316	0.38953	0.55188	0.00363	0.4817	0.47807	0.35596
860	0.000135	0.000608763	0.000473763	0.000995006	0.000135	0.00178	0.00165	0.00124	0.000148	0.00178	0.00163	0.00355	0.00133	0.57455	0.57322	0.55826	0.00133	0.3827	0.38136	0.54343	0.00133	0.48005	0.47872	0.35219
870	0.000111	0.000442108	0.000331108	0.000892059	0.000111	0.00113	0.00102	0.000895282	0.000215	0.00113	0.000913261	0.00269	0.000534572	0.49327	0.49274	0.45849	0.000534572	0.36981	0.36927	0.52896	0.000534572	0.4772	0.47666	0.3486
880	0.00012	0.000322177	0.000202177	0.000660082	0.00012	0.000708264	0.000588264	0.000697905	0.000141	0.000708264	0.000567264	0.00209	0.000333299	0.40839	0.40806	0.35296	0.000333299	0.3533	0.35297	0.50442	0.000333299	0.47383	0.4735	0.34668
890	8.32e-05	0.000215462	0.000132262	0.000514525	8.32e-05	0.000431937	0.000348737	0.000515956	0.000178	0.000431937	0.000253937	0.00161	0.000231517	0.3102	0.30997	0.25349	0.000231517	0.33282	0.33259	0.46237	0.000231517	0.46581	0.46558	0.34285
900	8.16e-05	0.000141764	6.01644e-05	0.000476395	8.16e-05	0.000261951	0.000180351	0.000388227	0.000119	0.000261951	0.000142951	0.00119	7.14049e-05	0.22414	0.22407	0.17665	7.14049e-05	0.30948	0.30941	0.40432	7.14049e-05	0.45887	0.4588	0.34511
910	--	8.87481e-05	--	--	--	0.000155568	--	--	--	0.000155568	--	0.00091776	0	0.15833	0.15833	0.12105	0	0.28278	0.28278	0.33265	0	0.45272	0.45272	0.34772
920	--	5.62963e-05	--	--	--	9.34598e-05	--	--	--	9.34598e-05	--	0.000704289	3.09702e-05	0.1061	0.10607	0.08257	3.09702e-05	0.25084	0.25081	0.25586	3.09702e-05	0.44628	0.44625	0.35564
930	--	3.47179e-05	--	--	--	5.72015e-05	--	--	--	5.72015e-05	--	0.000495224	0	0.06794	0.06794	0.05565	0	0.21171	0.21171	0.18476	0	0.43939	0.43939	0.36167
940	--	2.12844e-05	--	--	--	3.41349e-05	--	--	--	3.41349e-05	--	0.000376832	0	0.04184	0.04184	0.03735	0	0.162	0.162	0.12631	0	0.43094	0.43094	0.36967
950	--	1.28499e-05	--	--	--	2.06019e-05	--	--	--	2.06019e-05	--	0.000295537	0	0.02472	0.02472	0.02432	0	0.11229	0.11229	0.08287	0	0.42172	0.42172	0.3749
960	--	7.098e-06	--	--	--	1.26679e-05	--	--	--	1.26679e-05	--	0.000199213	0	0.01446	0.01446	0.01571	0	0.07175	0.07175	0.05391	0	0.41109	0.41109	0.37579
970	--	4.32991e-06	--	--	--	8.21563e-06	--	--	--	8.21563e-06	--	0.00015321	0	0.00826	0.00826	0.01	0	0.04161	0.04161	0.03472	0	0.401	0.401	0.37484
980	--	2.64317e-06	--	--	--	5.31057e-06	--	--	--	5.31057e-06	--	0.00015223	0	0.00473	0.00473	0.00615	0	0.0233	0.0233	0.02255	0	0.39015	0.39015	0.36811
990	--	1.68541e-06	--	--	--	3.61656e-06	--	--	--	3.61656e-06	--	2.17308e-05	0	0.00271	0.00271	0.00377	0	0.01279	0.01279	0.01484	0	0.3784	0.3784	0.35637
1000	--	1.05821e-06	--	--	--	2.55869e-06	--	--	--	2.55869e-06	--	0	0	0.00165	0.00165	0.0023	0	0.00724	0.00724	0.00988	0	0.36914	0.36914	0.34402
1010	--	7.00851e-07	--	--	--	1.92054e-06	--	--	--	1.92054e-06	--	0	0	0.000813704	0.000813704	0.00123	0	0.00397	0.00397	0.00658	0	0.36243	0.36243	0.32555
1020	--	4.71979e-07	--	--	--	1.48607e-06	--	--	--	1.48607e-06	--	0	0	0.000490552	0.000490552	0.000734109	0	0.0024	0.0024	0.00454	0	0.3518	0.3518	0.30898
1030	--	3.42584e-07	--	--	--	1.2355e-06	--	--	--	1.2355e-06	--	0	0	0.000296498	0.000296498	0.000430785	0	0.00148	0.00148	0.00331	0	0.3356	0.3356	0.29005
1040	--	2.54363e-07	--	--	--	1.0719e-06	--	--	--	1.0719e-06	--	0	0	0.000182065	0.000182065	0.000286176	0	0.000945559	0.000945559	0.00221	0	0.31299	0.31299	0.27188
1050	--	1.96614e-07	--	--	--	9.50696e-07	--	--	--	9.50696e-07	--	0	0	0.000117514	0.000117514	0.000119473	0	0.000618579	0.000618579	0.00151	0	0.28319	0.28319	0.25868
1060	--	1.57539e-07	--	--	--	8.59748e-07	--	--	--	8.59748e-07	--	0	0	7.28351e-05	7.28351e-05	0	0	0.000383195	0.000383195	0.00105	0	0.23896	0.23896	0.24264
1070	--	1.33858e-07	--	--	--	8.00784e-07	--	--	--	8.00784e-07	--	0	0	4.94098e-05	4.94098e-05	0	0	0.000256565	0.000256565	0.000599598	0	0.18776	0.18776	0.22473
1080	--	1.1336e-07	--	--	--	7.54202e-07	--	--	--	7.54202e-07	--	0	0	2.76553e-05	2.76553e-05	0	0	0.000189322	0.000189322	0.000375466	0	0.14496	0.14496	0.21226
1090	--	1.0056e-07	--	--	--	7.10175e-07	--	--	--	7.10175e-07	--	0	0	2.73204e-05	2.73204e-05	0	0	8.74228e-05	8.74228e-05	0.000259703	0	0.10657	0.10657	0.19147
1100	--	9.18314e-08	--	--	--	6.84174e-07	--	--	--	6.84174e-07	--	0	0	2.33427e-05	2.33427e-05	0	0	5.67335e-05	5.67335e-05	0	0	0.07465	0.07465	0.16089
1110	--	8.55013e-08	--	--	--	6.58095e-07	--	--	--	6.58095e-07	--	--	0	--	--	--	0	4.96084e-05	4.96084e-05	--	0	0.05167	0.05167	0.12545
1120	--	7.9607e-08	--	--	--	6.28015e-07	--	--	--	6.28015e-07	--	--	0	--	--	--	0	3.87224e-05	3.87224e-05	--	0	0.03594	0.03594	0.09125
1130	--	7.72215e-08	--	--	--	6.223e-07	--	--	--	6.223e-07	--	--	0	--	--	--	0	1.60875e-05	1.60875e-05	--	0	0.02517	0.02517	0.06129
1140	--	7.37741e-08	--	--	--	6.08743e-07	--	--	--	6.08743e-07	--	--	0	--	--	--	0	2.69573e-06	2.69573e-06	--	0	0.01771	0.01771	0.03748
1150	--	7.15643e-08	--	--	--	6.0008e-07	--	--	--	6.0008e-07	--	--	0	--	--	--	0	1.15243e-05	1.15243e-05	--	0	0.01293	0.01293	0.02235
1160	--	6.9632e-08	--	--	--	5.89683e-07	--	--	--	5.89683e-07	--	--	0	--	--	--	0	1.7885e-05	1.7885e-05	--	0	0.00883	0.00883	0.01214
1170	--	6.70062e-08	--	--	--	5.71669e-07	--	--	--	5.71669e-07	--	--	0	--	--	--	0	1.98644e-05	1.98644e-05	--	0	0.00667	0.00667	0.007
1180	--	6.52862e-08	--	--	--	5.64355e-07	--	--	--	5.64355e-07	--	--	0	--	--	--	0	1.44483e-05	1.44483e-05	--	0	0.00525	0.00525	0.0041
1190	--	6.38591e-08	--	--	--	5.60551e-07	--	--	--	5.60551e-07	--	--	0	--	--	--	0	2.94243e-05	2.94243e-05	--	0	0.00424	0.00424	0.00252
1200	--	6.31133e-08	--	--	--	5.58454e-07	--	--	--	5.58454e-07	--	--	0	--	--	--	0	-9.57047e-06	-9.57047e-06	--	0	-0.00111	-0.00111	-0.00050862
		6.27159e-08	--			5.57552e-07	--			5.57552e-07	--
		6.27268e-08	--			5.5623e-07	--			5.5623e-07	--
		6.38348e-08	--			5.55366e-07	--			5.55366e-07	--
		6.53389e-08	--			5.57645e-07	--			5.57645e-07	--
		6.74338e-08	--			5.56923e-07	--			5.56923e-07	--
		7.00383e-08	--			5.57809e-07	--			5.57809e-07	--
		7.23121e-08	--			5.53852e-07	--			5.53852e-07	--
		7.62439e-08	--			5.58747e-07	--			5.58747e-07	--
		7.9362e-08	--			5.62729e-07	--			5.62729e-07	--
		8.19964e-08	--			5.64058e-07	--			5.64058e-07	--
		8.29041e-08	--			5.65761e-07	--			5.65761e-07	--
		8.34227e-08	--			5.7069e-07	--			5.7069e-07	--
		8.13535e-08	--			5.77782e-07	--			5.77782e-07	--
		7.89538e-08	--			5.87386e-07	--			5.87386e-07	--
		7.49268e-08	--			5.97043e-07	--			5.97043e-07	--
		7.04264e-08	--			6.13015e-07	--			6.13015e-07	--
		6.19278e-08	--			6.07692e-07	--			6.07692e-07	--
		5.77849e-08	--			6.4808e-07	--			6.4808e-07	--
		5.21188e-08	--			6.68647e-07	--			6.68647e-07	--
		4.48366e-08	--			6.75996e-07	--			6.75996e-07	--
		3.95995e-08	--			6.89147e-07	--			6.89147e-07	--
		3.36838e-08	--			6.95984e-07	--			6.95984e-07	--
		2.97051e-08	--			7.13749e-07	--			7.13749e-07	--
		2.63307e-08	--			7.34138e-07	--			7.34138e-07	--
		2.25672e-08	--			7.50981e-07	--			7.50981e-07	--
		2.06677e-08	--			7.62339e-07	--			7.62339e-07	--
		1.88686e-08	--			7.67697e-07	--			7.67697e-07	--
		1.61309e-08	--			7.61462e-07	--			7.61462e-07	--
		1.47375e-08	--			7.70891e-07	--			7.70891e-07	--
		1.30189e-08	--			7.46564e-07	--			7.46564e-07	--
		1.14267e-08	--			7.29964e-07	--			7.29964e-07	--
		1.0177e-08	--			6.99737e-07	--			6.99737e-07	--
		1.00192e-08	--			6.62678e-07	--			6.62678e-07	--
		8.9751e-09	--			6.21884e-07	--			6.21884e-07	--
		8.06716e-09	--			5.66096e-07	--			5.66096e-07	--
		7.55315e-09	--			5.29521e-07	--			5.29521e-07	--
		7.40319e-09	--			4.87103e-07	--			4.87103e-07	--
		6.41756e-09	--			4.46411e-07	--			4.46411e-07	--
		6.77302e-09	--			4.02893e-07	--			4.02893e-07	--
		5.79717e-09	--			3.5733e-07	--			3.5733e-07	--
		5.96754e-09	--			3.20203e-07	--			3.20203e-07	--
		6.18915e-09	--			2.86607e-07	--			2.86607e-07	--
		5.16419e-09	--			2.55538e-07	--			2.55538e-07	--
		5.23649e-09	--			2.27015e-07	--			2.27015e-07	--
		5.85852e-09	--			2.07116e-07	--			2.07116e-07	--
		5.22259e-09	--			1.87666e-07	--			1.87666e-07	--
		4.55652e-09	--			1.75206e-07	--			1.75206e-07	--
			--			1.42005e-07	--			1.42005e-07	--
			--			1.238e-07	--			1.238e-07	--
			--			1.16911e-07	--			1.16911e-07	--
			--			1.01194e-07	--			1.01194e-07	--
			--			8.7897e-08	--			8.7897e-08	--
			--			7.5516e-08	--			7.5516e-08	--
			--			6.95704e-08	--			6.95704e-08	--
			--			6.39076e-08	--			6.39076e-08	--
			--			5.69905e-08	--			5.69905e-08	--
			--			5.10954e-08	--			5.10954e-08	--
			--			4.53935e-08	--			4.53935e-08	--
			--			3.95673e-08	--			3.95673e-08	--
			--			3.40148e-08	--			3.40148e-08	--
			--			2.9736e-08	--			2.9736e-08	--
			--			3.07454e-08	--			3.07454e-08	--
			--			2.70864e-08	--			2.70864e-08	--
			--			2.08936e-08	--			2.08936e-08	--
			--			2.33006e-08	--			2.33006e-08	--
			--			1.97075e-08	--			1.97075e-08	--
			--			1.74996e-08	--			1.74996e-08	--
			--			1.82234e-08	--			1.82234e-08	--
			--			1.53685e-08	--			1.53685e-08	--
			--			1.22527e-08	--			1.22527e-08	--
			--			1.33231e-08	--			1.33231e-08	--
			--			7.73617e-09	--			7.73617e-09	--
			--			8.05458e-09	--			8.05458e-09	--
			--			9.58009e-09	--			9.58009e-09	--
			--			1.08169e-08	--			1.08169e-08	--
			--			9.14659e-09	--			9.14659e-09	--
			--			9.34337e-09	--			9.34337e-09	--
			--			9.25553e-09	--			9.25553e-09	--
			--			3.03727e-09	--			3.03727e-09	--
			--			5.67743e-09	--			5.67743e-09	--
			--			--	--			--	--
			--			--	--			--	--
			--			--	--			--	--
			--			--	--			--	--
			--			--	--			--	--
			--			--	--			--	--
			--			--	--			--	--
			--			--	--			--	--
			--			--	--			--	--
			--			--	--			--	--
			--			--	--			--	--
			--			--	--			--	--
			--			--	--			--	--
			--			--	--			--	--
			--			--	--			--	--
			--			--	--			--	--
			--			--	--			--	--
			--			--	--			--	--
			--			--	--			--	--
			--			--	--			--	--
		--	--			--	--			--	--
		--	--			--	--			--	--
		--	--			--	--			--	--
		--	--			--	--			--	--
		--	--			--	--			--	--
		--	--				--				--
		--	--				--				--
		--	--				--				--
		--	--				--				--
		--	--				--				--
		--	--				--				--
		--	--				--				--
		--	--				--				--
		--	--				--				--
		--	--				--				--
		--	--				--				--
			--				--				--
			--				--				--
			--				--				--
			--				--				--
			--				--				--
			--				--				--
			--				--				--
			--				--				--
			--				--				--
			--				--				--
			--				--				--
			--				--				--
			--				--				--
			--				--				--
			--				--				--
			--				--				--
			--				--				--
			--				--				--
			--				--				--
			--				--				--
			--				--				--
			--				--				--
			--				--				--
			--				--				--
			--
			--
			--
			--
			--
			--
			--
			--
			--
			--
			--
			--
			--
			--
			--
			--
			--
			--
			--
			--
			--
			--
			--
			--
			--
			--
			--
			--
			--
			--
			--
			--
			--
			--
			--
			--
			--
			--
			--
			--
			--
			--
			--
			--
			--
			--
			--
			--
			--
			--
			--
			--
			--
			--
			--
			--
			--
			--
			--
			--
			--
			--
			--
			--
			--
			--
			--
			--
			--
			--
			--
			--
			--
			--
			--
			--
			--
			--
			--
			--
			--
			--
			--
			--
			--
			--
			--
			--
			--
			--
			--
			--
			--
			--
			--
			--
			--
			--
			--
			--
			--
			--
			--
			--
			--
			--
			--
			--
			--
			--
			--
			--
			--
			--
			--
			--
			--
			--
			--
			--
			--
			--
			--
			--
			--
			--
			--
			--
			--
			--
			--
			--
			--
			--
			--
			--
			--
			--
			--
			--
			--
			--
			--
			--
			--
			--
			--
			--
			--
			--
			--
			--
			--
			--
			--
			--
			--
			--
			--
			--
			--
			--
			--
			--
			--
			--
			--
			--
			--
			--
			--
			--
			--
			--
			--
			--
			--
			--
			--
			--
			--
			--
			--
			--
			--
			--
			--
			--
			--
			--
			--
			--
			--
			--
			--
			--
			--
			--
			--
			--
			--
			--
			--
			--
			--
			--
			--
			--
			--
			--
			--
			--
			--
			--
			--
			--
			--
			--
			--
			--
			--
			--
			--
			--
			--
			--
			--
			--
			--
			--
			--
			--
			--
			--
			--
			--
			--
			--
			--
			--
			--
			--
			--
			--
			--
			--
			--
			--
			--
			--
			--
			--
			--
			--
			--
			--
			--
			--
			--
			--
			--
			--
			--
			--
			--
			--
			--
			--
			--
			--
			--
			--
			--
			--
			--
			--
			--
			--
			--
			--
			--
			--
			--
			--
			--
			--
			--
			--
			--
			--
			--
			--
			--
			--
			--
			--
			--
			--
			--
			--
			--
			--
			--
			--
			--
			--
			--
			--
			--
			--
			--
			--
			--
			--
			--
			--
			--
			--
			--
			--
			--
			--
			--
			--
			--
			--
			--
			--
			--
			--
			--
			--
			--
			--
			--
			--
			--
			--
			--
			--
			--
			--
			--
			--
			--
			--
			--
			--
			--
			--
			--
			--
			--
			--
			--
			--
			--
			--
			--
			--
			--
			--
			--
			--
			--
			--
			--
			--
			--
			--
			--
			--
			--
			--
			--
			--
			--
			--
			--
			--
			--
			--
			--
			--
			--
			--
			--
			--
			--
			--
			--
			--
			--
			--
			--
			--
			--
			--
			--
			--
			--
			--
			--
			--
			--
			--
			--
			--
			--
			--
			--
			--
			--
			--
			--
			--
			--
			--
			--
			--
			--
			--
			--
			--
			--
			--
			--
			--
			--
			--
			--
			--
			--
			--
			--
			--
			--
			--
			--
			--
			--
			--
			--
			--
			--
			--
			--
			--
			--
			--
			--
			--
			--
			--
			--
			--
			--
			--
			--
			--
			--
			--
			--
			--
			--
			--
			--
			--
			--
			--
			--
			--
			--
			--
			--
			--
			--
			--
			--
			--
			--
			--
			--
			--
			--
			--
			--
			--
			--
			--
			--
			--
			--
			--
			--
			--
			--
			--
			--
			--
			--
			--
			--
			--
			--
			--
			--
			--
			--
			--
			--
			--
			--
			--
			--
			--
			--
			--
			--
			--
			--
			--
			--
			--
			--
			--
			--
			--
			--
			--
			--
			--
			--
			--
			--
			--
			--
			--
			--
			--
			--
			--
			--
			--
			--
			--
			--
			--
			--
			--
			--
			--
			--
			--
			--
			--
			--
			--
			--
			--
			--
			--
			--
			--
			--
			--
			--
			--
			--
			--
			--
			--
			--
			--
			--
			--
			--
			--
			--
			--
			--
			--
			--
			--
			--
			--
			--
			--
			--
			--
			--
			--
			--
			--
			--
			--
			--
			--
			--
			--
			--
			--
			--
			--
			--
			--
			--
			--
			--
			--
			--
			--
			--
			--
			--
			--
			--
			--
			--
			--
			--
			--
			--
			--
			--
			--
			--
			--
			--
			--
			--
			--
			--
			--
			--
			--
			--
			--
			--
			--
			--
			--
			--
			--
			--
			--
			--
			--
			--
			--
			--
			--
			--
			--
			--
			--
			--
			--
			--
			--
			--
			--
			--
			--
			--
			--
			--
			--
			--
			--
			--
			--
			--
			--
			--
			--
			--
			--
			--
			--
			--
			--
			--
			--
			--
			--
			--
			--
			--
			--
			--
			--
			--
			--
			--
			--
			--
			--
			--
			--
			--
			--
			--
			--
			--
			--
			--
			--
			--
			--
			--
			--
			--
			--
			--
			--
			--
			--
			--
			--
			--
			--
			--
			--
			--
			--
			--
			--
			--
			--
			--
			--
			--
			--
			--
			--
			--
			--
			--
			--
			--
			--
			--
			--
			--
			--
			--
			--
			--
			--
			--
			--
			--
			--
			--
			--
			--
			--
			--
			--
			--
			--
			--
			--
			--
			--
			--
			--
			--
			--
			--
			--
			--
			--
			--
			--
			--
			--
			--
			--

## Sheet: Fig. 2A
Voltage [V]	J [mA cm-2]	Voltage [V]	J [mA cm-2]
	dark		540 nm	660 nm	850 nm
-0.5	1.96e-07	1	0.28286	0.65788	1.21144
-0.25	1.29e-07	0.95	0.1757	0.41334	0.78437
-0.1	3.75e-08	0.9	0.09647	0.23394	0.46691
0	9.75e-09	0.85	0.04763	0.12064	0.25262
0.2	9.33e-07	0.8	0.02179	0.0563	0.11936
0.3	5.45e-06	0.75	0.00933	0.02277	0.04675
0.305	7.6959e-06	0.7	0.00375	0.00576	0.01291
0.31	7.8835e-06	0.65	0.000977695	0.00298	0.00286
0.315	8.0927e-06	0.6	0.00061784	0.00787	0.01252
0.32	8.3271e-06	0.55	0.00176	0.01092	0.02187
0.325	8.6116e-06	0.5	0.00264	0.01292	0.03212
0.33	8.9091e-06	0.45	0.00304	0.01403	0.0427
0.335	9.2448e-06	0.4	0.00337	0.0149	0.05335
0.34	9.6368e-06	0.35	0.00353	0.01545	0.06285
0.345	1.00398e-05	0.3	0.00362	0.01578	0.07102
0.35	1.05352e-05	0.25	0.00367	0.01601	0.07785
0.355	1.10609e-05	0.2	0.00369	0.01612	0.08395
0.36	1.16381e-05	0.15	0.00368	0.01616	0.08954
0.365	1.2334e-05	0.1	0.0037	0.0162	0.09459
0.37	1.30841e-05	0.05	0.00369	0.01618	0.09912
0.375	1.39026e-05	0	0.00369	0.01616	0.10281
0.38	1.48208e-05	-0.05	0.00369	0.01612	0.10572
0.385	1.58802e-05	-0.1	0.00368	0.01607	0.10799
0.39	1.70249e-05	-0.15	0.00368	0.01599	0.10976
0.395	1.83357e-05	-0.2	0.00367	0.01591	0.11115
0.4	1.97886e-05	-0.25	0.00367	0.01586	0.1123
0.405	2.13489e-05	-0.3	0.00366	0.0158	0.11325
0.41	2.31691e-05	-0.35	0.00366	0.01577	0.11399
0.415	2.51267e-05	-0.4	0.00366	0.01574	0.11466
0.42	2.72819e-05	-0.45	0.00368	0.01571	0.11525
0.425	2.96934e-05	-0.5	0.00367	0.01568	0.11573
0.43	3.23852e-05
0.435	3.52847e-05
0.44	3.86168e-05
0.445	4.22213e-05
0.45	4.62599e-05
0.455	5.1192e-05
0.46	5.9051e-05
0.465	6.6039e-05
0.47	7.402e-05
0.475	8.2786e-05
0.48	9.3151e-05
0.485	0.00010416
0.49	0.000116751
0.495	0.000129699
0.5	0.000145198
0.505	0.000162278
0.51	0.000180854
0.515	0.000201849
0.52	0.000225356
0.525	0.000251171
0.53	0.000280533
0.535	0.000313306
0.54	0.00034942
0.545	0.000390447
0.55	0.000436668
0.555	0.00048727
0.56	0.000544924
0.565	0.000609741
0.57	0.000681162
0.575	0.000750023
0.58	0.000838854
0.585	0.00094322
0.59	0.00107
0.595	0.00121
0.6	0.00136
0.605	0.00152
0.61	0.0017
0.615	0.0019
0.62	0.00212
0.625	0.00236
0.63	0.00263
0.635	0.00292
0.64	0.00325
0.645	0.0036
0.65	0.004
0.655	0.00443
0.66	0.0049
0.665	0.00543
0.67	0.006
0.675	0.00662
0.68	0.00731
0.685	0.00806
0.69	0.00887
0.695	0.00976
0.7	0.01083
0.705	0.01187
0.71	0.01302
0.715	0.01426
0.72	0.01559
0.725	0.01704
0.73	0.0186
0.735	0.02026
0.74	0.02207
0.745	0.02401
0.75	0.02606
0.755	0.02828
0.76	0.03067
0.765	0.03317
0.77	0.03589
0.775	0.03878
0.78	0.0418
0.785	0.04507
0.79	0.04853
0.795	0.05216
0.8	0.05606
0.805	0.0602
0.81	0.06448
0.815	0.06908
0.82	0.07392
0.825	0.07899
0.83	0.08439
0.835	0.09005
0.84	0.09591
0.845	0.10215
0.85	0.10871
0.855	0.1158
0.86	0.12284
0.865	0.13033
0.87	0.13806
0.875	0.14624
0.88	0.15479
0.885	0.1635
0.89	0.17269
0.895	0.18226
0.9	0.19219
0.905	0.20258
0.91	0.21338
0.915	0.22445
0.92	0.23598
0.925	0.24793
0.93	0.26001
0.935	0.27274
0.94	0.286
0.945	0.29946
0.95	0.31355
0.955	0.32811
0.96	0.3428
0.965	0.35828
0.97	0.37424
0.975	0.39022
0.98	0.40696
0.985	0.42425
0.99	0.44116
0.995	0.45918
1	0.47834

## Sheet: Fig. 2B
Light intensity [mW cm-2]	J [mA cm-2]
5.6e-08	1.16691e-08
1.57127e-06	3.77136e-07
6.11712e-06	1.47883e-06
3.64096e-05	8.7163e-06
0.000131471	2.32381e-05
0.000468231	9.17108e-05
0.00221	0.000413489
0.00648	0.00109
0.01762	0.0028
0.06104	0.01204
0.14527	0.03967
0.32578	0.10291
0.88276	0.2431
1.7732	0.41616

## Sheet: Fig. 2C
time [s]	normalized Jph	time [s]	normalized Jph	time [s]	normalized Jph
0	1.35135e-09	3600	1.35135e-09	28800	0.01351
0.01	1.35135e-09	3600.01	1.35135e-09	28800	0.01351
0.02	1.35135e-09	3600.02	-0.01351	28800	1.35135e-09
0.03	-0.01351	3600.03	1.35135e-09	28800	-0.01351
0.04	-0.01351	3600.04	0.98649	28800	1
0.05	0.97297	3600.05	1	28800	0.98649
0.06	1	3600.06	1	28800.1	0.97297
0.07	1	3600.07	0.98649	28800.1	0.97297
0.08	1	3600.08	0.97297	28800.1	0.97297
0.09	0.98649	3600.09	0.98649	28800.1	0.98649
0.1	0.98649	3600.1	0.97297	28800.1	1
0.11	1	3600.11	0.98649	28800.1	0.98649
0.12	0.98649	3600.12	0.98649	28800.1	0.97297
0.13	1	3600.13	1	28800.1	0.98649
0.14	0.98649	3600.14	0.98649	28800.1	0.98649
0.15	0.98649	3600.15	0.98649	28800.2	0.98649
0.16	0.98649	3600.16	0.98649	28800.2	0.97297
0.17	1	3600.17	0.97297	28800.2	0.98649
0.18	0.97297	3600.18	0.98649	28800.2	0.97297
0.19	0.98649	3600.19	0.98649	28800.2	0.98649
0.2	0.97297	3600.2	0.98649	28800.2	0.98649
0.21	0.98649	3600.21	0.98649	28800.2	0.98649
0.22	0.98649	3600.22	0.98649	28800.2	0.98649
0.23	0.98649	3600.23	0.97297	28800.2	1
0.24	0.97297	3600.24	0.98649	28800.2	0.97297
0.25	0.98649	3600.25	0.97297	28800.2	0.97297
0.26	1	3600.26	0.98649	28800.3	0.98649
0.27	1	3600.27	0.98649	28800.3	0.98649
0.28	0.98649	3600.28	1	28800.3	1
0.29	0.98649	3600.29	0.98649	28800.3	0.98649
0.3	0.95946	3600.3	0.98649	28800.3	0.97297
0.31	1	3600.31	0.97297	28800.3	0.98649
0.32	0.98649	3600.32	1	28800.3	0.97297
0.33	0.98649	3600.33	0.98649	28800.3	0.98649
0.34	0.98649	3600.34	1	28800.3	0.98649
0.35	0.98649	3600.35	0.98649	28800.3	0.98649
0.36	0.98649	3600.36	0.98649	28800.4	0.97297
0.37	0.98649	3600.37	0.97297	28800.4	0.97297
0.38	0.98649	3600.38	0.98649	28800.4	1
0.39	0.98649	3600.39	1	28800.4	0.98649
0.4	0.98649	3600.4	0.98649	28800.4	0.98649
0.41	1	3600.41	1	28800.4	0.98649
0.42	0.98649	3600.42	0.97297	28800.4	1
0.43	0.98649	3600.43	0.97297	28800.4	1
0.44	0.97297	3600.44	0.98649	28800.4	1
0.45	0.98649	3600.45	1	28800.5	0.97297
0.46	1	3600.46	0.97297	28800.5	1
0.47	0.98649	3600.47	0.98649	28800.5	0.98649
0.48	1	3600.48	0.98649	28800.5	0.98649
0.49	1	3600.49	0.98649	28800.5	1
0.5	0.98649	3600.5	0.98649	28800.5	1
0.51	1	3600.51	1	28800.5	1
0.52	1	3600.52	0.98649	28800.5	0.98649
0.53	0.98649	3600.53	0.97297	28800.5	0.98649
0.54	1	3600.54	0.59459	28800.5	0.58108
0.55	0.71622	3600.55	0.17568	28800.5	0.17568
0.56	0.24324	3600.56	0.05405	28800.6	0.06757
0.57	0.05405	3600.57	0.02703	28800.6	0.01351
0.58	0.02703	3600.58	0.01351	28800.6	0.01351
0.59	0.01351	3600.59	1.35135e-09	28800.6	0.01351
0.6	1.35135e-09	3600.6	0.01351	28800.6	-0.01351
0.61	1.35135e-09	3600.61	-0.01351	28800.6	1.35135e-09
0.62	1.35135e-09	3600.62	0.01351	28800.6	1.35135e-09
0.63	1.35135e-09	3600.63	1.35135e-09	28800.6	0.01351
0.64	0.01351	3600.64	1.35135e-09	28800.6	1.35135e-09
0.65	1.35135e-09	3600.65	1.35135e-09	28800.7	1.35135e-09
0.66	-0.01351	3600.66	-0.01351	28800.7	-0.01351
0.67	0.01351	3600.67	0.01351	28800.7	1.35135e-09
0.68	1.35135e-09	3600.68	-0.01351	28800.7	1.35135e-09
0.69	1.35135e-09	3600.69	-0.01351	28800.7	-0.01351
0.7	1.35135e-09	3600.7	0.01351	28800.7	-0.01351
0.71	0.01351	3600.71	0.01351	28800.7	1.35135e-09
0.72	1.35135e-09	3600.72	1.35135e-09	28800.7	0.01351
0.73	1.35135e-09	3600.73	1.35135e-09	28800.7	1.35135e-09
0.74	1.35135e-09	3600.74	1.35135e-09	28800.7	1.35135e-09
0.75	-0.01351	3600.75	1.35135e-09	28800.8	1.35135e-09
0.76	1.35135e-09	3600.76	1.35135e-09	28800.8	-0.01351
0.77	-0.01351	3600.77	1.35135e-09	28800.8	1.35135e-09
0.78	1.35135e-09	3600.78	1.35135e-09	28800.8	1.35135e-09
0.79	0.01351	3600.79	1.35135e-09	28800.8	1.35135e-09
0.8	1.35135e-09	3600.8	1.35135e-09	28800.8	1.35135e-09
0.81	0.01351	3600.81	1.35135e-09	28800.8	1.35135e-09
0.82	0.01351	3600.82	1.35135e-09	28800.8	1.35135e-09
0.83	-0.01351	3600.83	1.35135e-09	28800.8	1.35135e-09
0.84	1.35135e-09	3600.84	1.35135e-09	28800.8	1.35135e-09
0.85	0.01351	3600.85	1.35135e-09	28800.8	-0.01351
0.86	0.01351	3600.86	1.35135e-09	28800.9	1.35135e-09
0.87	-0.01351	3600.87	-0.01351	28800.9	-0.01351
0.88	-0.01351	3600.88	1.35135e-09	28800.9	0.01351
0.89	1.35135e-09	3600.89	1.35135e-09	28800.9	1.35135e-09
0.9	-0.01351	3600.9	0.01351	28800.9	1.35135e-09
0.91	1.35135e-09	3600.91	-0.01351	28800.9	1.35135e-09
0.92	1.35135e-09	3600.92	-0.01351	28800.9	1.35135e-09
0.93	1.35135e-09	3600.93	1.35135e-09	28800.9	-0.01351
0.94	1.35135e-09	3600.94	1.35135e-09	28800.9	0.01351
0.95	0.01351	3600.95	1.35135e-09	28801	0.01351
0.96	1.35135e-09	3600.96	1.35135e-09	28801	1.35135e-09
0.97	1.35135e-09	3600.97	1.35135e-09	28801	1.35135e-09
0.98	1.35135e-09	3600.98	-0.01351	28801	1.35135e-09
0.99	1.35135e-09	3600.99	1.35135e-09	28801	1.35135e-09
1	-0.01351	3601	0.01351	28801	0.01351
1.01	1.35135e-09	3601.01	1.35135e-09	28801	0.01351
1.02	1.35135e-09	3601.02	1.35135e-09	28801	-0.01351
1.03	-0.01351	3601.03	1.35135e-09	28801	1.35135e-09
1.04	-0.01351	3601.04	0.98649	28801	1
1.05	0.95946	3601.05	1	28801	0.98649
1.06	0.98649	3601.06	1	28801.1	0.98649
1.07	1	3601.07	0.98649	28801.1	0.98649
1.08	0.98649	3601.08	0.97297	28801.1	0.98649
1.09	0.98649	3601.09	0.98649	28801.1	1
1.1	0.98649	3601.1	0.98649	28801.1	0.98649
1.11	0.98649	3601.11	0.97297	28801.1	0.98649
1.12	1	3601.12	0.98649	28801.1	0.98649
1.13	0.98649	3601.13	0.98649	28801.1	0.98649
1.14	0.97297	3601.14	1	28801.1	0.98649
1.15	0.98649	3601.15	0.98649	28801.2	0.98649
1.16	0.98649	3601.16	0.98649	28801.2	0.98649
1.17	1	3601.17	0.97297	28801.2	1
1.18	0.97297	3601.18	0.97297	28801.2	1
1.19	0.98649	3601.19	0.98649	28801.2	0.98649
1.2	1	3601.2	0.97297	28801.2	1
1.21	0.98649	3601.21	0.98649	28801.2	0.98649
1.22	0.98649	3601.22	1	28801.2	1
1.23	0.97297	3601.23	1	28801.2	0.98649
1.24	0.98649	3601.24	1	28801.2	0.95946
1.25	0.98649	3601.25	1	28801.2	0.98649
1.26	1	3601.26	0.98649	28801.3	0.98649
1.27	0.98649	3601.27	1	28801.3	1
1.28	1	3601.28	0.97297	28801.3	0.98649
1.29	0.98649	3601.29	0.98649	28801.3	1
1.3	0.98649	3601.3	0.98649	28801.3	0.97297
1.31	0.97297	3601.31	0.97297	28801.3	0.98649
1.32	0.98649	3601.32	0.98649	28801.3	0.98649
1.33	0.98649	3601.33	1	28801.3	0.97297
1.34	0.98649	3601.34	0.98649	28801.3	1
1.35	0.98649	3601.35	0.97297	28801.3	0.98649
1.36	1	3601.36	0.98649	28801.4	0.98649
1.37	1	3601.37	1	28801.4	1
1.38	1	3601.38	0.98649	28801.4	1
1.39	0.98649	3601.39	0.98649	28801.4	0.97297
1.4	0.98649	3601.4	1	28801.4	0.97297
1.41	0.98649	3601.41	0.98649	28801.4	0.98649
1.42	1	3601.42	0.98649	28801.4	0.98649
1.43	0.97297	3601.43	0.98649	28801.4	0.98649
1.44	1	3601.44	0.98649	28801.4	0.98649
1.45	1	3601.45	0.98649	28801.5	0.98649
1.46	0.98649	3601.46	1	28801.5	0.98649
1.47	0.97297	3601.47	1	28801.5	0.98649
1.48	1	3601.48	0.98649	28801.5	0.98649
1.49	0.98649	3601.49	0.97297	28801.5	0.98649
1.5	0.98649	3601.5	0.98649	28801.5	0.98649
1.51	1	3601.51	0.97297	28801.5	1
1.52	0.98649	3601.52	0.97297	28801.5	0.98649
1.53	1	3601.53	0.97297	28801.5	0.98649
1.54	0.97297	3601.54	0.60811	28801.5	0.56757
1.55	0.72973	3601.55	0.17568	28801.5	0.16216
1.56	0.24324	3601.56	0.05405	28801.6	0.05405
1.57	0.05405	3601.57	0.01351	28801.6	0.02703
1.58	0.02703	3601.58	1.35135e-09	28801.6	1.35135e-09
1.59	0.01351	3601.59	0.01351	28801.6	0.01351
1.6	1.35135e-09	3601.6	1.35135e-09	28801.6	0.01351
1.61	1.35135e-09	3601.61	1.35135e-09	28801.6	1.35135e-09
1.62	1.35135e-09	3601.62	1.35135e-09	28801.6	1.35135e-09
1.63	1.35135e-09	3601.63	1.35135e-09	28801.6	1.35135e-09
1.64	1.35135e-09	3601.64	0.01351	28801.6	1.35135e-09
1.65	-0.01351	3601.65	1.35135e-09	28801.7	-0.01351
1.66	1.35135e-09	3601.66	1.35135e-09	28801.7	1.35135e-09
1.67	1.35135e-09	3601.67	1.35135e-09	28801.7	1.35135e-09
1.68	1.35135e-09	3601.68	1.35135e-09	28801.7	-0.01351
1.69	1.35135e-09	3601.69	1.35135e-09	28801.7	1.35135e-09
1.7	1.35135e-09	3601.7	-0.01351	28801.7	0.01351
1.71	1.35135e-09	3601.71	1.35135e-09	28801.7	1.35135e-09
1.72	1.35135e-09	3601.72	0.01351	28801.7	0.01351
1.73	1.35135e-09	3601.73	1.35135e-09	28801.7	1.35135e-09
1.74	-0.01351	3601.74	1.35135e-09	28801.7	1.35135e-09
1.75	1.35135e-09	3601.75	1.35135e-09	28801.8	1.35135e-09
1.76	1.35135e-09	3601.76	1.35135e-09	28801.8	1.35135e-09
1.77	1.35135e-09	3601.77	0.01351	28801.8	1.35135e-09
1.78	1.35135e-09	3601.78	0.01351	28801.8	1.35135e-09
1.79	1.35135e-09	3601.79	1.35135e-09	28801.8	0.01351
1.8	0.01351	3601.8	0.01351	28801.8	-0.01351
1.81	-0.01351	3601.81	-0.01351	28801.8	1.35135e-09
1.82	1.35135e-09	3601.82	-0.01351	28801.8	0.01351
1.83	1.35135e-09	3601.83	1.35135e-09	28801.8	-0.01351
1.84	0.01351	3601.84	0.01351	28801.8	-0.01351
1.85	1.35135e-09	3601.85	1.35135e-09	28801.8	1.35135e-09
1.86	1.35135e-09	3601.86	0.01351	28801.9	1.35135e-09
1.87	1.35135e-09	3601.87	0.01351	28801.9	1.35135e-09
1.88	-0.01351	3601.88	-0.01351	28801.9	1.35135e-09
1.89	-0.01351	3601.89	-0.01351	28801.9	1.35135e-09
1.9	1.35135e-09	3601.9	1.35135e-09	28801.9	1.35135e-09
1.91	1.35135e-09	3601.91	0.01351	28801.9	-0.01351
1.92	1.35135e-09	3601.92	1.35135e-09	28801.9	1.35135e-09
1.93	-0.01351	3601.93	-0.01351	28801.9	1.35135e-09
1.94	1.35135e-09	3601.94	0.01351	28801.9	1.35135e-09
1.95	1.35135e-09	3601.95	1.35135e-09	28802	1.35135e-09
1.96	1.35135e-09	3601.96	1.35135e-09	28802	0.01351
1.97	-0.01351	3601.97	1.35135e-09	28802	0.01351
1.98	1.35135e-09	3601.98	-0.01351	28802	1.35135e-09
1.99	1.35135e-09	3601.99	1.35135e-09	28802	1.35135e-09
2	-0.01351	3602	0.01351	28802	1.35135e-09
2.01	1.35135e-09	3602.01	0.01351	28802	1.35135e-09
2.02	1.35135e-09	3602.02	1.35135e-09	28802	1.35135e-09
2.03	1.35135e-09	3602.03	1.35135e-09	28802	1.35135e-09
2.04	-0.01351	3602.04	1	28802	0.97297
2.05	0.97297	3602.05	0.98649	28802	1
2.06	0.98649	3602.06	1	28802.1	1
2.07	0.98649	3602.07	0.98649	28802.1	0.98649
2.08	0.98649	3602.08	0.98649	28802.1	0.98649
2.09	0.98649	3602.09	0.98649	28802.1	0.98649
2.1	0.98649	3602.1	0.97297	28802.1	0.98649
2.11	0.98649	3602.11	0.98649	28802.1	0.98649
2.12	0.98649	3602.12	1	28802.1	0.98649
2.13	0.97297	3602.13	0.98649	28802.1	0.98649
2.14	0.98649	3602.14	0.97297	28802.1	0.97297
2.15	0.98649	3602.15	0.98649	28802.2	0.97297
2.16	1	3602.16	0.98649	28802.2	0.98649
2.17	0.98649	3602.17	0.97297	28802.2	0.98649
2.18	0.98649	3602.18	0.97297	28802.2	0.97297
2.19	0.98649	3602.19	0.98649	28802.2	0.98649
2.2	1	3602.2	0.98649	28802.2	1
2.21	0.97297	3602.21	0.97297	28802.2	0.95946
2.22	1	3602.22	0.98649	28802.2	1
2.23	1	3602.23	0.98649	28802.2	0.98649
2.24	0.98649	3602.24	0.97297	28802.2	0.98649
2.25	1	3602.25	0.98649	28802.2	0.98649
2.26	1	3602.26	0.98649	28802.3	1
2.27	0.98649	3602.27	0.98649	28802.3	0.97297
2.28	0.98649	3602.28	0.98649	28802.3	1
2.29	1	3602.29	0.97297	28802.3	0.98649
2.3	0.98649	3602.3	0.98649	28802.3	0.98649
2.31	0.98649	3602.31	0.98649	28802.3	1
2.32	0.98649	3602.32	0.98649	28802.3	0.98649
2.33	0.98649	3602.33	0.98649	28802.3	1
2.34	0.98649	3602.34	0.98649	28802.3	0.98649
2.35	0.97297	3602.35	0.98649	28802.3	0.98649
2.36	0.97297	3602.36	1	28802.4	0.98649
2.37	1	3602.37	0.98649	28802.4	1
2.38	0.98649	3602.38	0.98649	28802.4	0.98649
2.39	0.98649	3602.39	0.97297	28802.4	0.97297
2.4	0.97297	3602.4	0.97297	28802.4	0.97297
2.41	0.98649	3602.41	0.97297	28802.4	0.98649
2.42	0.98649	3602.42	0.98649	28802.4	1
2.43	0.98649	3602.43	0.98649	28802.4	0.98649
2.44	0.97297	3602.44	0.98649	28802.4	0.98649
2.45	1	3602.45	0.98649	28802.5	1
2.46	1	3602.46	0.98649	28802.5	0.98649
2.47	0.98649	3602.47	0.98649	28802.5	1
2.48	0.98649	3602.48	1	28802.5	0.98649
2.49	0.98649	3602.49	0.98649	28802.5	0.98649
2.5	1.01351	3602.5	0.98649	28802.5	0.98649
2.51	0.97297	3602.51	0.97297	28802.5	0.98649
2.52	0.98649	3602.52	0.98649	28802.5	0.98649
2.53	0.98649	3602.53	0.98649	28802.5	0.98649
2.54	0.98649	3602.54	0.59459	28802.5	0.58108
2.55	0.72973	3602.55	0.17568	28802.5	0.17568
2.56	0.22973	3602.56	0.05405	28802.6	0.04054
2.57	0.08108	3602.57	0.01351	28802.6	0.02703
2.58	0.01351	3602.58	0.01351	28802.6	1.35135e-09
2.59	1.35135e-09	3602.59	1.35135e-09	28802.6	0.01351
2.6	1.35135e-09	3602.6	0.01351	28802.6	-0.01351
2.61	-0.01351	3602.61	0.01351	28802.6	0.01351
2.62	0.01351	3602.62	1.35135e-09	28802.6	1.35135e-09
2.63	0.01351	3602.63	1.35135e-09	28802.6	-0.01351
2.64	1.35135e-09	3602.64	1.35135e-09	28802.6	1.35135e-09
2.65	1.35135e-09	3602.65	-0.01351	28802.7	0.01351
2.66	1.35135e-09	3602.66	1.35135e-09	28802.7	0.01351
2.67	1.35135e-09	3602.67	-0.01351	28802.7	1.35135e-09
2.68	1.35135e-09	3602.68	-0.01351	28802.7	1.35135e-09
2.69	1.35135e-09	3602.69	-0.01351	28802.7	0.01351
2.7	-0.01351	3602.7	1.35135e-09	28802.7	0.01351
2.71	0.01351	3602.71	-0.01351	28802.7	1.35135e-09
2.72	0.01351	3602.72	1.35135e-09	28802.7	1.35135e-09
2.73	1.35135e-09	3602.73	-0.01351	28802.7	-0.01351
2.74	1.35135e-09	3602.74	-0.01351	28802.7	1.35135e-09
2.75	1.35135e-09	3602.75	1.35135e-09	28802.8	0.01351
2.76	1.35135e-09	3602.76	0.01351	28802.8	-0.01351
2.77	1.35135e-09	3602.77	1.35135e-09	28802.8	-0.01351
2.78	-0.01351	3602.78	1.35135e-09	28802.8	1.35135e-09
2.79	0.01351	3602.79	1.35135e-09	28802.8	-0.01351
2.8	1.35135e-09	3602.8	1.35135e-09	28802.8	1.35135e-09
2.81	1.35135e-09	3602.81	1.35135e-09	28802.8	1.35135e-09
2.82	1.35135e-09	3602.82	1.35135e-09	28802.8	-0.01351
2.83	-0.01351	3602.83	1.35135e-09	28802.8	1.35135e-09
2.84	1.35135e-09	3602.84	1.35135e-09	28802.8	-0.01351
2.85	1.35135e-09	3602.85	0.01351	28802.8	1.35135e-09
2.86	1.35135e-09	3602.86	0.01351	28802.9	1.35135e-09
2.87	1.35135e-09	3602.87	-0.01351	28802.9	1.35135e-09
2.88	1.35135e-09	3602.88	1.35135e-09	28802.9	1.35135e-09
2.89	1.35135e-09	3602.89	1.35135e-09	28802.9	1.35135e-09
2.9	1.35135e-09	3602.9	-0.01351	28802.9	1.35135e-09
2.91	1.35135e-09	3602.91	1.35135e-09	28802.9	0.01351
2.92	-0.01351	3602.92	1.35135e-09	28802.9	1.35135e-09
2.93	1.35135e-09	3602.93	1.35135e-09	28802.9	1.35135e-09
2.94	1.35135e-09	3602.94	1.35135e-09	28802.9	0.01351
2.95	0.01351	3602.95	1.35135e-09	28803	1.35135e-09
2.96	1.35135e-09	3602.96	1.35135e-09	28803	1.35135e-09
2.97	1.35135e-09	3602.97	1.35135e-09	28803	1.35135e-09
2.98	1.35135e-09	3602.98	1.35135e-09	28803	1.35135e-09
2.99	-0.01351	3602.99	0.01351	28803	1.35135e-09
3	1.35135e-09	3603	-0.01351	28803	1.35135e-09
3.01	-0.01351	3603.01	1.35135e-09	28803	1.35135e-09
3.02	1.35135e-09	3603.02	1.35135e-09	28803	0.01351
3.03	1.35135e-09	3603.03	1.35135e-09	28803	-0.01351
3.04	1.35135e-09	3603.04	1	28803	0.98649
3.05	0.95946	3603.05	1	28803	0.98649
3.06	1	3603.06	0.98649	28803.1	0.98649
3.07	1	3603.07	0.98649	28803.1	1
3.08	0.98649	3603.08	0.98649	28803.1	0.98649
3.09	0.95946	3603.09	0.98649	28803.1	0.97297
3.1	0.98649	3603.1	0.98649	28803.1	0.98649
3.11	0.98649	3603.11	0.98649	28803.1	0.98649
3.12	0.98649	3603.12	1	28803.1	0.98649
3.13	0.98649	3603.13	0.97297	28803.1	0.98649
3.14	1	3603.14	0.95946	28803.1	0.98649
3.15	0.98649	3603.15	1	28803.2	0.98649
3.16	1	3603.16	0.98649	28803.2	0.98649
3.17	1	3603.17	1	28803.2	0.97297
3.18	0.98649	3603.18	0.98649	28803.2	0.98649
3.19	0.97297	3603.19	0.98649	28803.2	0.98649
3.2	0.98649	3603.2	1	28803.2	0.98649
3.21	1	3603.21	1	28803.2	0.97297
3.22	0.98649	3603.22	0.97297	28803.2	1
3.23	0.98649	3603.23	1	28803.2	0.98649
3.24	0.98649	3603.24	1	28803.2	0.97297
3.25	1	3603.25	0.98649	28803.2	0.97297
3.26	0.98649	3603.26	0.98649	28803.3	0.98649
3.27	0.97297	3603.27	1	28803.3	0.97297
3.28	0.98649	3603.28	0.98649	28803.3	0.98649
3.29	0.98649	3603.29	0.98649	28803.3	1
3.3	0.98649	3603.3	0.97297	28803.3	0.98649
3.31	0.98649	3603.31	0.97297	28803.3	0.98649
3.32	0.98649	3603.32	0.98649	28803.3	0.98649
3.33	0.98649	3603.33	0.98649	28803.3	0.97297
3.34	0.98649	3603.34	0.98649	28803.3	1
3.35	0.97297	3603.35	0.98649	28803.3	0.98649
3.36	0.98649	3603.36	0.98649	28803.4	1
3.37	1	3603.37	0.98649	28803.4	1
3.38	0.98649	3603.38	0.97297	28803.4	0.98649
3.39	0.98649	3603.39	0.98649	28803.4	1
3.4	0.98649	3603.4	0.97297	28803.4	0.97297
3.41	1	3603.41	0.97297	28803.4	0.98649
3.42	1	3603.42	1	28803.4	0.97297
3.43	0.98649	3603.43	0.98649	28803.4	0.98649
3.44	1	3603.44	0.98649	28803.4	0.98649
3.45	0.98649	3603.45	0.97297	28803.5	0.98649
3.46	0.98649	3603.46	0.98649	28803.5	0.98649
3.47	0.98649	3603.47	1	28803.5	0.98649
3.48	1	3603.48	0.98649	28803.5	0.98649
3.49	1	3603.49	1	28803.5	1
3.5	1	3603.5	0.98649	28803.5	1
3.51	0.98649	3603.51	0.98649	28803.5	0.98649
3.52	0.98649	3603.52	0.98649	28803.5	0.98649
3.53	0.98649	3603.53	0.98649	28803.5	0.98649
3.54	0.98649	3603.54	0.59459	28803.5	0.58108
3.55	0.72973	3603.55	0.17568	28803.5	0.17568
3.56	0.24324	3603.56	0.06757	28803.6	0.05405
3.57	0.05405	3603.57	0.01351	28803.6	0.01351
3.58	0.02703	3603.58	0.01351	28803.6	-0.01351
3.59	1.35135e-09	3603.59	1.35135e-09	28803.6	1.35135e-09
3.6	0.01351	3603.6	1.35135e-09	28803.6	1.35135e-09
3.61	1.35135e-09	3603.61	1.35135e-09	28803.6	0.01351
3.62	0.01351	3603.62	1.35135e-09	28803.6	1.35135e-09
3.63	1.35135e-09	3603.63	1.35135e-09	28803.6	1.35135e-09
3.64	-0.01351	3603.64	1.35135e-09	28803.6	1.35135e-09
3.65	1.35135e-09	3603.65	-0.01351	28803.7	-0.01351
3.66	1.35135e-09	3603.66	1.35135e-09	28803.7	1.35135e-09
3.67	0.01351	3603.67	0.01351	28803.7	1.35135e-09
3.68	-0.01351	3603.68	-0.01351	28803.7	1.35135e-09
3.69	1.35135e-09	3603.69	1.35135e-09	28803.7	1.35135e-09
3.7	1.35135e-09	3603.7	1.35135e-09	28803.7	1.35135e-09
3.71	0.01351	3603.71	0.01351	28803.7	1.35135e-09
3.72	1.35135e-09	3603.72	1.35135e-09	28803.7	-0.01351
3.73	0.01351	3603.73	1.35135e-09	28803.7	1.35135e-09
3.74	-0.01351	3603.74	1.35135e-09	28803.7	0.01351
3.75	-0.01351	3603.75	1.35135e-09	28803.8	1.35135e-09
3.76	1.35135e-09	3603.76	0.01351	28803.8	0.01351
3.77	1.35135e-09	3603.77	-0.01351	28803.8	0.01351
3.78	1.35135e-09	3603.78	1.35135e-09	28803.8	0.01351
3.79	1.35135e-09	3603.79	1.35135e-09	28803.8	1.35135e-09
3.8	-0.01351	3603.8	-0.01351	28803.8	0.01351
3.81	1.35135e-09	3603.81	-0.01351	28803.8	1.35135e-09
3.82	-0.01351	3603.82	-0.01351	28803.8	-0.01351
3.83	0.01351	3603.83	1.35135e-09	28803.8	1.35135e-09
3.84	1.35135e-09	3603.84	0.01351	28803.8	1.35135e-09
3.85	1.35135e-09	3603.85	-0.01351	28803.8	1.35135e-09
3.86	-0.01351	3603.86	1.35135e-09	28803.9	1.35135e-09
3.87	1.35135e-09	3603.87	1.35135e-09	28803.9	1.35135e-09
3.88	1.35135e-09	3603.88	1.35135e-09	28803.9	1.35135e-09
3.89	1.35135e-09	3603.89	1.35135e-09	28803.9	1.35135e-09
3.9	1.35135e-09	3603.9	1.35135e-09	28803.9	0.01351
3.91	-0.01351	3603.91	1.35135e-09	28803.9	1.35135e-09
3.92	1.35135e-09	3603.92	-0.01351	28803.9	0.01351
3.93	0.01351	3603.93	1.35135e-09	28803.9	0.02703
3.94	-0.01351	3603.94	1.35135e-09	28803.9	1.35135e-09
3.95	1.35135e-09	3603.95	1.35135e-09	28804	-0.01351
3.96	1.35135e-09	3603.96	1.35135e-09	28804	0.01351
3.97	1.35135e-09	3603.97	1.35135e-09	28804	-0.01351
3.98	-0.01351	3603.98	-0.01351	28804	1.35135e-09
3.99	1.35135e-09	3603.99	-0.01351	28804	1.35135e-09
4	-0.01351	3604	-0.01351	28804	1.35135e-09
4.01	1.35135e-09	3604.01	-0.01351	28804	-0.01351
4.02	-0.01351	3604.02	0.01351	28804	0.01351
4.03	1.35135e-09	3604.03	0.01351	28804	1.35135e-09
4.04	0.01351	3604.04	1	28804	0.98649
4.05	0.97297	3604.05	0.98649	28804	0.97297
4.06	0.98649	3604.06	0.98649	28804.1	0.98649
4.07	0.98649	3604.07	0.98649	28804.1	0.98649
4.08	0.98649	3604.08	0.97297	28804.1	0.97297
4.09	0.98649	3604.09	0.98649	28804.1	0.98649
4.1	0.97297	3604.1	1	28804.1	0.97297
4.11	1	3604.11	0.97297	28804.1	1
4.12	0.98649	3604.12	1	28804.1	0.98649
4.13	0.98649	3604.13	1	28804.1	0.98649
4.14	0.98649	3604.14	1	28804.1	0.97297
4.15	0.97297	3604.15	0.97297	28804.2	1
4.16	0.98649	3604.16	0.97297	28804.2	0.98649
4.17	1	3604.17	0.98649	28804.2	0.98649
4.18	0.97297	3604.18	0.98649	28804.2	0.98649
4.19	0.98649	3604.19	0.98649	28804.2	1
4.2	0.98649	3604.2	0.98649	28804.2	1
4.21	0.98649	3604.21	0.98649	28804.2	0.98649
4.22	0.98649	3604.22	0.98649	28804.2	0.98649
4.23	0.97297	3604.23	0.98649	28804.2	0.98649
4.24	0.97297	3604.24	0.98649	28804.2	1
4.25	1	3604.25	0.98649	28804.2	0.97297
4.26	0.98649	3604.26	0.97297	28804.3	0.98649
4.27	0.98649	3604.27	0.98649	28804.3	1
4.28	1	3604.28	1	28804.3	0.98649
4.29	0.98649	3604.29	0.98649	28804.3	1
4.3	0.97297	3604.3	0.97297	28804.3	0.98649
4.31	1	3604.31	1	28804.3	0.98649
4.32	0.98649	3604.32	0.98649	28804.3	0.98649
4.33	0.97297	3604.33	0.98649	28804.3	0.98649
4.34	0.98649	3604.34	0.98649	28804.3	0.97297
4.35	0.98649	3604.35	0.97297	28804.3	1
4.36	0.98649	3604.36	0.98649	28804.4	1
4.37	0.97297	3604.37	0.97297	28804.4	0.97297
4.38	0.98649	3604.38	0.98649	28804.4	0.98649
4.39	0.98649	3604.39	0.98649	28804.4	0.98649
4.4	0.98649	3604.4	0.98649	28804.4	0.97297
4.41	0.98649	3604.41	1	28804.4	0.98649
4.42	1	3604.42	0.98649	28804.4	0.98649
4.43	0.98649	3604.43	0.97297	28804.4	0.98649
4.44	0.98649	3604.44	0.97297	28804.4	0.98649
4.45	1	3604.45	0.98649	28804.5	1
4.46	0.97297	3604.46	0.97297	28804.5	0.98649
4.47	0.98649	3604.47	1	28804.5	0.97297
4.48	1	3604.48	0.98649	28804.5	1
4.49	1	3604.49	0.98649	28804.5	0.97297
4.5	0.98649	3604.5	1	28804.5	1
4.51	0.98649	3604.51	0.98649	28804.5	0.98649
4.52	0.98649	3604.52	1	28804.5	0.98649
4.53	0.97297	3604.53	0.98649	28804.5	1
4.54	0.97297	3604.54	0.60811	28804.5	0.56757
4.55	0.72973	3604.55	0.18919	28804.5	0.17568
4.56	0.24324	3604.56	0.05405	28804.6	0.05405
4.57	0.06757	3604.57	0.01351	28804.6	1.35135e-09
4.58	0.02703	3604.58	1.35135e-09	28804.6	0.01351
4.59	0.01351	3604.59	1.35135e-09	28804.6	1.35135e-09
4.6	-0.01351	3604.6	1.35135e-09	28804.6	0.01351
4.61	1.35135e-09	3604.61	1.35135e-09	28804.6	0.01351
4.62	0.01351	3604.62	1.35135e-09	28804.6	-0.01351
4.63	-0.01351	3604.63	1.35135e-09	28804.6	1.35135e-09
4.64	1.35135e-09	3604.64	1.35135e-09	28804.6	1.35135e-09
4.65	1.35135e-09	3604.65	-0.01351	28804.7	1.35135e-09
4.66	-0.01351	3604.66	1.35135e-09	28804.7	-0.01351
4.67	1.35135e-09	3604.67	1.35135e-09	28804.7	0.01351
4.68	1.35135e-09	3604.68	1.35135e-09	28804.7	-0.01351
4.69	1.35135e-09	3604.69	0.01351	28804.7	1.35135e-09
4.7	1.35135e-09	3604.7	1.35135e-09	28804.7	1.35135e-09
4.71	1.35135e-09	3604.71	1.35135e-09	28804.7	0.01351
4.72	1.35135e-09	3604.72	0.01351	28804.7	1.35135e-09
4.73	1.35135e-09	3604.73	1.35135e-09	28804.7	1.35135e-09
4.74	1.35135e-09	3604.74	1.35135e-09	28804.7	0.01351
4.75	-0.01351	3604.75	1.35135e-09	28804.8	1.35135e-09
4.76	0.01351	3604.76	-0.01351	28804.8	0.01351
4.77	1.35135e-09	3604.77	1.35135e-09	28804.8	1.35135e-09
4.78	-0.01351	3604.78	1.35135e-09	28804.8	1.35135e-09
4.79	-0.01351	3604.79	-0.01351	28804.8	-0.01351
4.8	1.35135e-09	3604.8	1.35135e-09	28804.8	1.35135e-09
4.81	1.35135e-09	3604.81	0.01351	28804.8	1.35135e-09
4.82	-0.01351	3604.82	-0.01351	28804.8	1.35135e-09
4.83	0.01351	3604.83	1.35135e-09	28804.8	0.01351
4.84	1.35135e-09	3604.84	0.01351	28804.8	-0.01351
4.85	1.35135e-09	3604.85	1.35135e-09	28804.8	1.35135e-09
4.86	-0.01351	3604.86	-0.01351	28804.9	1.35135e-09
4.87	0.01351	3604.87	1.35135e-09	28804.9	1.35135e-09
4.88	1.35135e-09	3604.88	-0.01351	28804.9	1.35135e-09
4.89	1.35135e-09	3604.89	-0.01351	28804.9	1.35135e-09
4.9	-0.01351	3604.9	0.01351	28804.9	0.01351
4.91	1.35135e-09	3604.91	0.01351	28804.9	0.01351
4.92	1.35135e-09	3604.92	1.35135e-09	28804.9	1.35135e-09
4.93	1.35135e-09	3604.93	1.35135e-09	28804.9	0.01351
4.94	-0.01351	3604.94	1.35135e-09	28804.9	1.35135e-09
4.95	1.35135e-09	3604.95	-0.01351	28805	0.01351
4.96	0.01351	3604.96	1.35135e-09	28805	1.35135e-09
4.97	1.35135e-09	3604.97	1.35135e-09	28805	1.35135e-09
4.98	1.35135e-09	3604.98	0.01351	28805	0.01351
4.99	1.35135e-09	3604.99	1.35135e-09	28805	0.01351
5	1.35135e-09	3605	0.01351	28805	0.01351
5.01	1.35135e-09	3605.01	1.35135e-09	28805	1.35135e-09
5.02	0.01351	3605.02	1.35135e-09	28805	0.01351
5.03	1.35135e-09	3605.03	1.35135e-09	28805	1.35135e-09
5.04	0.01351	3605.04	0.98649	28805	0.98649
5.05	0.95946	3605.05	0.98649	28805	0.98649
5.06	0.98649	3605.06	0.98649	28805.1	0.98649
5.07	0.98649	3605.07	1	28805.1	0.98649
5.08	0.98649	3605.08	0.98649	28805.1	0.98649
5.09	0.98649	3605.09	0.98649	28805.1	0.97297
5.1	0.97297	3605.1	0.95946	28805.1	0.98649
5.11	0.98649	3605.11	0.97297	28805.1	0.98649
5.12	0.98649	3605.12	0.97297	28805.1	0.98649
5.13	0.97297	3605.13	0.98649	28805.1	0.97297
5.14	0.98649	3605.14	0.97297	28805.1	0.98649
5.15	1	3605.15	0.98649	28805.2	1
5.16	0.98649	3605.16	0.97297	28805.2	0.98649
5.17	0.98649	3605.17	0.98649	28805.2	1
5.18	0.98649	3605.18	0.98649	28805.2	1
5.19	1	3605.19	0.98649	28805.2	1
5.2	1	3605.2	0.98649	28805.2	0.98649
5.21	0.97297	3605.21	0.98649	28805.2	0.98649
5.22	1	3605.22	0.98649	28805.2	0.97297
5.23	1	3605.23	1	28805.2	1
5.24	0.97297	3605.24	0.98649	28805.2	0.98649
5.25	0.98649	3605.25	0.95946	28805.2	1
5.26	0.98649	3605.26	1	28805.3	0.98649
5.27	0.97297	3605.27	0.97297	28805.3	0.98649
5.28	0.98649	3605.28	0.97297	28805.3	0.98649
5.29	0.98649	3605.29	0.98649	28805.3	0.98649
5.3	0.98649	3605.3	0.98649	28805.3	0.98649
5.31	0.97297	3605.31	0.98649	28805.3	0.97297
5.32	1	3605.32	1	28805.3	0.98649
5.33	0.98649	3605.33	0.98649	28805.3	0.98649
5.34	1	3605.34	0.98649	28805.3	0.98649
5.35	0.97297	3605.35	0.98649	28805.3	0.98649
5.36	0.97297	3605.36	0.97297	28805.4	0.98649
5.37	0.98649	3605.37	0.98649	28805.4	0.98649
5.38	0.98649	3605.38	0.97297	28805.4	0.98649
5.39	0.98649	3605.39	0.98649	28805.4	0.98649
5.4	0.97297	3605.4	0.98649	28805.4	1
5.41	0.98649	3605.41	1	28805.4	0.98649
5.42	0.98649	3605.42	0.97297	28805.4	0.97297
5.43	0.97297	3605.43	0.98649	28805.4	0.98649
5.44	0.98649	3605.44	0.98649	28805.4	0.98649
5.45	0.98649	3605.45	0.97297	28805.5	0.98649
5.46	0.97297	3605.46	1	28805.5	1
5.47	1	3605.47	0.98649	28805.5	0.98649
5.48	0.98649	3605.48	0.98649	28805.5	0.98649
5.49	0.98649	3605.49	0.97297	28805.5	0.98649
5.5	0.98649	3605.5	0.98649	28805.5	1
5.51	0.98649	3605.51	0.98649	28805.5	0.98649
5.52	1	3605.52	1	28805.5	1
5.53	1	3605.53	1	28805.5	1
5.54	0.98649	3605.54	0.60811	28805.5	0.56757
5.55	0.71622	3605.55	0.18919	28805.5	0.16216
5.56	0.22973	3605.56	0.05405	28805.6	0.05405
5.57	0.06757	3605.57	0.01351	28805.6	1.35135e-09
5.58	0.02703	3605.58	0.01351	28805.6	0.01351
5.59	1.35135e-09	3605.59	1.35135e-09	28805.6	0.01351
5.6	-0.01351	3605.6	-0.01351	28805.6	1.35135e-09
5.61	0.01351	3605.61	1.35135e-09	28805.6	0.01351
5.62	1.35135e-09	3605.62	0.01351	28805.6	0.01351
5.63	1.35135e-09	3605.63	1.35135e-09	28805.6	0.01351
5.64	1.35135e-09	3605.64	1.35135e-09	28805.6	0.01351
5.65	0.01351	3605.65	1.35135e-09	28805.7	0.01351
5.66	1.35135e-09	3605.66	0.01351	28805.7	1.35135e-09
5.67	1.35135e-09	3605.67	1.35135e-09	28805.7	1.35135e-09
5.68	1.35135e-09	3605.68	1.35135e-09	28805.7	1.35135e-09
5.69	1.35135e-09	3605.69	1.35135e-09	28805.7	1.35135e-09
5.7	-0.01351	3605.7	1.35135e-09	28805.7	1.35135e-09
5.71	-0.01351	3605.71	1.35135e-09	28805.7	1.35135e-09
5.72	1.35135e-09	3605.72	-0.01351	28805.7	0.01351
5.73	1.35135e-09	3605.73	1.35135e-09	28805.7	1.35135e-09
5.74	-0.01351	3605.74	1.35135e-09	28805.7	0.01351
5.75	-0.01351	3605.75	-0.01351	28805.8	1.35135e-09
5.76	0.01351	3605.76	0.01351	28805.8	1.35135e-09
5.77	1.35135e-09	3605.77	1.35135e-09	28805.8	-0.01351
5.78	1.35135e-09	3605.78	1.35135e-09	28805.8	-0.01351
5.79	-0.01351	3605.79	1.35135e-09	28805.8	1.35135e-09
5.8	1.35135e-09	3605.8	1.35135e-09	28805.8	-0.01351
5.81	1.35135e-09	3605.81	1.35135e-09	28805.8	1.35135e-09
5.82	1.35135e-09	3605.82	1.35135e-09	28805.8	-0.01351
5.83	1.35135e-09	3605.83	1.35135e-09	28805.8	1.35135e-09
5.84	1.35135e-09	3605.84	1.35135e-09	28805.8	-0.01351
5.85	1.35135e-09	3605.85	1.35135e-09	28805.8	0.01351
5.86	1.35135e-09	3605.86	0.01351	28805.9	1.35135e-09
5.87	0.01351	3605.87	1.35135e-09	28805.9	1.35135e-09
5.88	-0.01351	3605.88	0.01351	28805.9	0.01351
5.89	1.35135e-09	3605.89	1.35135e-09	28805.9	1.35135e-09
5.9	1.35135e-09	3605.9	1.35135e-09	28805.9	1.35135e-09
5.91	1.35135e-09	3605.91	1.35135e-09	28805.9	0.01351
5.92	-0.01351	3605.92	1.35135e-09	28805.9	1.35135e-09
5.93	1.35135e-09	3605.93	1.35135e-09	28805.9	1.35135e-09
5.94	0.01351	3605.94	0.01351	28805.9	1.35135e-09
5.95	1.35135e-09	3605.95	0.01351	28806	-0.01351
5.96	1.35135e-09	3605.96	1.35135e-09	28806	1.35135e-09
5.97	-0.01351	3605.97	-0.01351	28806	1.35135e-09
5.98	1.35135e-09	3605.98	-0.01351	28806	1.35135e-09
5.99	-0.01351	3605.99	-0.01351	28806	1.35135e-09
6	0.01351	3606	1.35135e-09	28806	0.01351
6.01	-0.01351	3606.01	1.35135e-09	28806	1.35135e-09
6.02	1.35135e-09	3606.02	-0.01351	28806	-0.01351
6.03	-0.01351	3606.03	-0.01351	28806	0.01351
6.04	-0.01351	3606.04	0.98649	28806	1
6.05	0.97297	3606.05	0.98649	28806	0.98649
6.06	1	3606.06	0.98649	28806.1	0.98649
6.07	1	3606.07	0.98649	28806.1	0.98649
6.08	1.01351	3606.08	0.98649	28806.1	0.98649
6.09	1	3606.09	1	28806.1	0.98649
6.1	0.98649	3606.1	0.97297	28806.1	0.98649
6.11	0.98649	3606.11	0.98649	28806.1	0.98649
6.12	0.97297	3606.12	0.98649	28806.1	0.98649
6.13	0.98649	3606.13	0.97297	28806.1	1
6.14	0.98649	3606.14	0.98649	28806.1	0.97297
6.15	0.97297	3606.15	0.98649	28806.2	0.98649
6.16	0.98649	3606.16	0.98649	28806.2	1
6.17	0.98649	3606.17	0.98649	28806.2	0.98649
6.18	1	3606.18	0.98649	28806.2	0.97297
6.19	0.98649	3606.19	0.98649	28806.2	0.98649
6.2	0.98649	3606.2	0.98649	28806.2	0.95946
6.21	1	3606.21	0.97297	28806.2	0.98649
6.22	1	3606.22	0.98649	28806.2	1
6.23	1	3606.23	0.98649	28806.2	1
6.24	0.98649	3606.24	0.98649	28806.2	0.98649
6.25	1	3606.25	0.98649	28806.2	0.98649
6.26	0.98649	3606.26	1	28806.3	0.98649
6.27	0.98649	3606.27	0.97297	28806.3	0.98649
6.28	0.98649	3606.28	0.98649	28806.3	0.98649
6.29	1	3606.29	0.98649	28806.3	0.98649
6.3	1	3606.3	1	28806.3	0.98649
6.31	0.98649	3606.31	0.98649	28806.3	0.98649
6.32	0.98649	3606.32	0.98649	28806.3	0.98649
6.33	0.98649	3606.33	1	28806.3	0.98649
6.34	0.97297	3606.34	0.98649	28806.3	0.98649
6.35	0.98649	3606.35	1	28806.3	0.98649
6.36	1	3606.36	0.97297	28806.4	0.98649
6.37	1	3606.37	0.98649	28806.4	0.97297
6.38	0.98649	3606.38	0.98649	28806.4	0.98649
6.39	0.98649	3606.39	0.97297	28806.4	0.97297
6.4	0.97297	3606.4	1	28806.4	1
6.41	0.98649	3606.41	0.98649	28806.4	1
6.42	1.01351	3606.42	1	28806.4	0.98649
6.43	1	3606.43	0.98649	28806.4	0.98649
6.44	0.98649	3606.44	1	28806.4	0.97297
6.45	0.97297	3606.45	0.98649	28806.5	0.98649
6.46	0.98649	3606.46	0.98649	28806.5	0.98649
6.47	1	3606.47	0.98649	28806.5	0.98649
6.48	0.98649	3606.48	0.98649	28806.5	0.98649
6.49	0.98649	3606.49	0.98649	28806.5	0.98649
6.5	0.98649	3606.5	0.98649	28806.5	1
6.51	0.97297	3606.51	0.97297	28806.5	0.97297
6.52	0.98649	3606.52	1	28806.5	0.98649
6.53	0.98649	3606.53	0.98649	28806.5	1
6.54	0.98649	3606.54	0.60811	28806.5	0.55405
6.55	0.72973	3606.55	0.18919	28806.5	0.16216
6.56	0.24324	3606.56	0.04054	28806.6	0.05405
6.57	0.05405	3606.57	0.01351	28806.6	0.01351
6.58	0.02703	3606.58	0.01351	28806.6	1.35135e-09
6.59	1.35135e-09	3606.59	1.35135e-09	28806.6	-0.01351
6.6	1.35135e-09	3606.6	-0.01351	28806.6	0.01351
6.61	1.35135e-09	3606.61	1.35135e-09	28806.6	0.01351
6.62	0.01351	3606.62	-0.01351	28806.6	1.35135e-09
6.63	1.35135e-09	3606.63	1.35135e-09	28806.6	1.35135e-09
6.64	1.35135e-09	3606.64	1.35135e-09	28806.6	0.01351
6.65	1.35135e-09	3606.65	1.35135e-09	28806.7	1.35135e-09
6.66	0.01351	3606.66	1.35135e-09	28806.7	1.35135e-09
6.67	0.01351	3606.67	1.35135e-09	28806.7	1.35135e-09
6.68	0.01351	3606.68	1.35135e-09	28806.7	1.35135e-09
6.69	0.01351	3606.69	1.35135e-09	28806.7	1.35135e-09
6.7	-0.01351	3606.7	1.35135e-09	28806.7	1.35135e-09
6.71	0.01351	3606.71	0.01351	28806.7	0.01351
6.72	1.35135e-09	3606.72	0.01351	28806.7	1.35135e-09
6.73	1.35135e-09	3606.73	1.35135e-09	28806.7	1.35135e-09
6.74	-0.01351	3606.74	1.35135e-09	28806.7	1.35135e-09
6.75	-0.01351	3606.75	1.35135e-09	28806.8	1.35135e-09
6.76	1.35135e-09	3606.76	1.35135e-09	28806.8	-0.01351
6.77	-0.01351	3606.77	-0.01351	28806.8	1.35135e-09
6.78	1.35135e-09	3606.78	1.35135e-09	28806.8	1.35135e-09
6.79	1.35135e-09	3606.79	-0.01351	28806.8	1.35135e-09
6.8	1.35135e-09	3606.8	0.01351	28806.8	1.35135e-09
6.81	1.35135e-09	3606.81	1.35135e-09	28806.8	0.01351
6.82	-0.01351	3606.82	-0.01351	28806.8	1.35135e-09
6.83	1.35135e-09	3606.83	1.35135e-09	28806.8	1.35135e-09
6.84	1.35135e-09	3606.84	1.35135e-09	28806.8	1.35135e-09
6.85	-0.01351	3606.85	1.35135e-09	28806.8	1.35135e-09
6.86	0.01351	3606.86	1.35135e-09	28806.9	1.35135e-09
6.87	0.01351	3606.87	1.35135e-09	28806.9	1.35135e-09
6.88	1.35135e-09	3606.88	-0.01351	28806.9	-0.01351
6.89	1.35135e-09	3606.89	1.35135e-09	28806.9	0.01351
6.9	1.35135e-09	3606.9	1.35135e-09	28806.9	1.35135e-09
6.91	1.35135e-09	3606.91	1.35135e-09	28806.9	-0.01351
6.92	1.35135e-09	3606.92	1.35135e-09	28806.9	1.35135e-09
6.93	1.35135e-09	3606.93	-0.01351	28806.9	0.01351
6.94	1.35135e-09	3606.94	1.35135e-09	28806.9	1.35135e-09
6.95	1.35135e-09	3606.95	-0.01351	28807	1.35135e-09
6.96	-0.01351	3606.96	1.35135e-09	28807	-0.01351
6.97	1.35135e-09	3606.97	0.01351	28807	0.01351
6.98	-0.01351	3606.98	-0.01351	28807	0.01351
6.99	1.35135e-09	3606.99	1.35135e-09	28807	1.35135e-09
7	1.35135e-09	3607	-0.01351	28807	-0.01351
7.01	1.35135e-09	3607.01	1.35135e-09	28807	1.35135e-09
7.02	1.35135e-09	3607.02	1.35135e-09	28807	1.35135e-09
7.03	-0.01351	3607.03	1.35135e-09	28807	1.35135e-09
7.04	-0.01351	3607.04	1	28807	1
7.05	0.97297	3607.05	0.98649	28807	0.98649
7.06	1	3607.06	0.98649	28807.1	0.97297
7.07	0.98649	3607.07	1	28807.1	1
7.08	0.97297	3607.08	0.98649	28807.1	0.98649
7.09	0.98649	3607.09	0.98649	28807.1	0.98649
7.1	0.98649	3607.1	0.97297	28807.1	0.97297
7.11	0.98649	3607.11	1	28807.1	0.98649
7.12	0.98649	3607.12	1	28807.1	0.98649
7.13	1	3607.13	0.98649	28807.1	0.97297
7.14	0.98649	3607.14	1	28807.1	1
7.15	1	3607.15	0.98649	28807.2	0.97297
7.16	0.97297	3607.16	0.97297	28807.2	0.98649
7.17	0.97297	3607.17	0.98649	28807.2	0.98649
7.18	0.98649	3607.18	0.98649	28807.2	1
7.19	0.97297	3607.19	1	28807.2	0.98649
7.2	0.98649	3607.2	1	28807.2	1
7.21	1	3607.21	0.98649	28807.2	0.98649
7.22	0.98649	3607.22	0.98649	28807.2	1
7.23	0.98649	3607.23	0.98649	28807.2	0.98649
7.24	0.98649	3607.24	0.97297	28807.2	0.98649
7.25	0.98649	3607.25	1	28807.2	1
7.26	0.98649	3607.26	0.98649	28807.3	0.98649
7.27	0.98649	3607.27	1	28807.3	1
7.28	0.98649	3607.28	0.98649	28807.3	0.98649
7.29	0.98649	3607.29	0.97297	28807.3	0.98649
7.3	0.98649	3607.3	0.98649	28807.3	0.97297
7.31	0.98649	3607.31	0.98649	28807.3	1
7.32	0.98649	3607.32	0.97297	28807.3	0.97297
7.33	0.98649	3607.33	0.98649	28807.3	0.98649
7.34	0.97297	3607.34	0.97297	28807.3	0.98649
7.35	1	3607.35	0.98649	28807.3	1
7.36	0.98649	3607.36	0.97297	28807.4	1
7.37	0.97297	3607.37	1	28807.4	1
7.38	0.98649	3607.38	0.98649	28807.4	0.98649
7.39	0.97297	3607.39	1	28807.4	0.98649
7.4	0.98649	3607.4	0.98649	28807.4	0.98649
7.41	0.97297	3607.41	0.98649	28807.4	0.98649
7.42	0.98649	3607.42	0.98649	28807.4	0.98649
7.43	0.98649	3607.43	0.97297	28807.4	1
7.44	0.98649	3607.44	0.98649	28807.4	0.98649
7.45	1	3607.45	0.98649	28807.5	0.98649
7.46	0.98649	3607.46	0.97297	28807.5	0.98649
7.47	0.98649	3607.47	1	28807.5	0.98649
7.48	0.98649	3607.48	1	28807.5	0.98649
7.49	0.98649	3607.49	0.97297	28807.5	0.98649
7.5	0.98649	3607.5	0.98649	28807.5	0.98649
7.51	0.97297	3607.51	1	28807.5	0.97297
7.52	1	3607.52	0.98649	28807.5	0.98649
7.53	0.98649	3607.53	1	28807.5	0.98649
7.54	1	3607.54	0.60811	28807.5	0.55405
7.55	0.72973	3607.55	0.17568	28807.5	0.16216
7.56	0.22973	3607.56	0.05405	28807.6	0.05405
7.57	0.08108	3607.57	0.02703	28807.6	1.35135e-09
7.58	0.04054	3607.58	0.01351	28807.6	1.35135e-09
7.59	0.01351	3607.59	1.35135e-09	28807.6	1.35135e-09
7.6	1.35135e-09	3607.6	1.35135e-09	28807.6	1.35135e-09
7.61	1.35135e-09	3607.61	0.01351	28807.6	1.35135e-09
7.62	-0.01351	3607.62	1.35135e-09	28807.6	1.35135e-09
7.63	1.35135e-09	3607.63	1.35135e-09	28807.6	1.35135e-09
7.64	1.35135e-09	3607.64	1.35135e-09	28807.6	1.35135e-09
7.65	1.35135e-09	3607.65	1.35135e-09	28807.7	1.35135e-09
7.66	1.35135e-09	3607.66	1.35135e-09	28807.7	1.35135e-09
7.67	1.35135e-09	3607.67	1.35135e-09	28807.7	1.35135e-09
7.68	1.35135e-09	3607.68	1.35135e-09	28807.7	1.35135e-09
7.69	-0.01351	3607.69	0.01351	28807.7	1.35135e-09
7.7	0.01351	3607.7	-0.01351	28807.7	1.35135e-09
7.71	1.35135e-09	3607.71	1.35135e-09	28807.7	1.35135e-09
7.72	1.35135e-09	3607.72	1.35135e-09	28807.7	0.01351
7.73	1.35135e-09	3607.73	1.35135e-09	28807.7	1.35135e-09
7.74	1.35135e-09	3607.74	1.35135e-09	28807.7	1.35135e-09
7.75	-0.01351	3607.75	1.35135e-09	28807.8	0.01351
7.76	-0.01351	3607.76	1.35135e-09	28807.8	1.35135e-09
7.77	1.35135e-09	3607.77	1.35135e-09	28807.8	-0.01351
7.78	1.35135e-09	3607.78	1.35135e-09	28807.8	-0.01351
7.79	-0.01351	3607.79	0.01351	28807.8	0.01351
7.8	1.35135e-09	3607.8	1.35135e-09	28807.8	1.35135e-09
7.81	1.35135e-09	3607.81	1.35135e-09	28807.8	1.35135e-09
7.82	1.35135e-09	3607.82	1.35135e-09	28807.8	1.35135e-09
7.83	1.35135e-09	3607.83	1.35135e-09	28807.8	1.35135e-09
7.84	-0.01351	3607.84	1.35135e-09	28807.8	1.35135e-09
7.85	1.35135e-09	3607.85	1.35135e-09	28807.8	1.35135e-09
7.86	1.35135e-09	3607.86	1.35135e-09	28807.9	1.35135e-09
7.87	1.35135e-09	3607.87	-0.01351	28807.9	0.01351
7.88	-0.01351	3607.88	1.35135e-09	28807.9	0.01351
7.89	1.35135e-09	3607.89	1.35135e-09	28807.9	1.35135e-09
7.9	-0.01351	3607.9	-0.01351	28807.9	1.35135e-09
7.91	1.35135e-09	3607.91	1.35135e-09	28807.9	1.35135e-09
7.92	-0.01351	3607.92	-0.01351	28807.9	0.01351
7.93	1.35135e-09	3607.93	-0.01351	28807.9	1.35135e-09
7.94	-0.01351	3607.94	1.35135e-09	28807.9	1.35135e-09
7.95	-0.01351	3607.95	0.01351	28808	1.35135e-09
7.96	0.01351	3607.96	1.35135e-09	28808	0.01351
7.97	-0.01351	3607.97	0.01351	28808	1.35135e-09
7.98	1.35135e-09	3607.98	-0.01351	28808	0.01351
7.99	-0.01351	3607.99	0.01351	28808	0.01351
8	1.35135e-09	3608	-0.01351	28808	-0.02703
8.01	-0.01351	3608.01	1.35135e-09	28808	1.35135e-09
8.02	1.35135e-09	3608.02	1.35135e-09	28808	0.01351
8.03	-0.01351	3608.03	1.35135e-09	28808	-0.01351
8.04	-0.01351	3608.04	0.98649	28808	0.98649
8.05	0.98649	3608.05	0.97297	28808	0.98649
8.06	0.98649	3608.06	1	28808.1	0.98649
8.07	0.97297	3608.07	0.98649	28808.1	1
8.08	0.98649	3608.08	0.98649	28808.1	0.98649
8.09	0.98649	3608.09	0.97297	28808.1	0.98649
8.1	0.98649	3608.1	0.98649	28808.1	0.98649
8.11	0.98649	3608.11	1	28808.1	1
8.12	1	3608.12	0.98649	28808.1	0.98649
8.13	0.98649	3608.13	0.97297	28808.1	0.98649
8.14	0.98649	3608.14	0.98649	28808.1	1
8.15	0.97297	3608.15	0.97297	28808.2	1
8.16	0.98649	3608.16	0.98649	28808.2	0.97297
8.17	0.98649	3608.17	0.98649	28808.2	0.98649
8.18	0.98649	3608.18	0.98649	28808.2	1
8.19	0.98649	3608.19	0.98649	28808.2	0.97297
8.2	0.98649	3608.2	1	28808.2	0.97297
8.21	0.98649	3608.21	0.98649	28808.2	0.98649
8.22	0.98649	3608.22	0.98649	28808.2	0.98649
8.23	0.98649	3608.23	0.97297	28808.2	0.98649
8.24	0.97297	3608.24	0.98649	28808.2	0.98649
8.25	0.98649	3608.25	0.98649	28808.2	0.98649
8.26	0.98649	3608.26	1	28808.3	0.98649
8.27	0.97297	3608.27	0.97297	28808.3	0.98649
8.28	0.98649	3608.28	0.98649	28808.3	1
8.29	0.98649	3608.29	0.98649	28808.3	0.97297
8.3	0.98649	3608.3	0.98649	28808.3	1
8.31	0.98649	3608.31	0.98649	28808.3	0.97297
8.32	0.98649	3608.32	0.97297	28808.3	1
8.33	1	3608.33	1	28808.3	0.98649
8.34	0.98649	3608.34	0.98649	28808.3	0.98649
8.35	1	3608.35	0.98649	28808.3	0.98649
8.36	0.98649	3608.36	0.97297	28808.4	0.98649
8.37	0.98649	3608.37	1	28808.4	0.98649
8.38	0.97297	3608.38	1	28808.4	0.97297
8.39	0.98649	3608.39	1	28808.4	0.98649
8.4	1	3608.4	0.98649	28808.4	0.98649
8.41	0.98649	3608.41	0.98649	28808.4	0.98649
8.42	1	3608.42	0.97297	28808.4	0.98649
8.43	1	3608.43	0.98649	28808.4	0.98649
8.44	1	3608.44	0.98649	28808.4	0.98649
8.45	0.98649	3608.45	0.98649	28808.5	0.98649
8.46	0.98649	3608.46	1	28808.5	0.98649
8.47	0.97297	3608.47	0.98649	28808.5	0.98649
8.48	0.98649	3608.48	1	28808.5	1
8.49	0.97297	3608.49	1	28808.5	1
8.5	0.98649	3608.5	0.98649	28808.5	0.98649
8.51	0.98649	3608.51	0.98649	28808.5	0.97297
8.52	0.98649	3608.52	0.97297	28808.5	1
8.53	0.98649	3608.53	0.98649	28808.5	0.97297
8.54	0.98649	3608.54	0.59459	28808.5	0.56757
8.55	0.72973	3608.55	0.18919	28808.5	0.17568
8.56	0.22973	3608.56	0.05405	28808.6	0.04054
8.57	0.06757	3608.57	0.01351	28808.6	0.02703
8.58	0.01351	3608.58	1.35135e-09	28808.6	1.35135e-09
8.59	0.01351	3608.59	1.35135e-09	28808.6	0.01351
8.6	-0.01351	3608.6	1.35135e-09	28808.6	0.01351
8.61	1.35135e-09	3608.61	0.01351	28808.6	1.35135e-09
8.62	1.35135e-09	3608.62	-0.01351	28808.6	1.35135e-09
8.63	1.35135e-09	3608.63	1.35135e-09	28808.6	1.35135e-09
8.64	1.35135e-09	3608.64	0.01351	28808.6	1.35135e-09
8.65	-0.01351	3608.65	1.35135e-09	28808.7	-0.01351
8.66	1.35135e-09	3608.66	1.35135e-09	28808.7	1.35135e-09
8.67	-0.01351	3608.67	1.35135e-09	28808.7	1.35135e-09
8.68	0.01351	3608.68	1.35135e-09	28808.7	-0.01351
8.69	-0.01351	3608.69	0.01351	28808.7	1.35135e-09
8.7	1.35135e-09	3608.7	1.35135e-09	28808.7	1.35135e-09
8.71	-0.01351	3608.71	1.35135e-09	28808.7	1.35135e-09
8.72	-0.01351	3608.72	-0.01351	28808.7	1.35135e-09
8.73	1.35135e-09	3608.73	1.35135e-09	28808.7	-0.01351
8.74	1.35135e-09	3608.74	-0.01351	28808.7	1.35135e-09
8.75	1.35135e-09	3608.75	1.35135e-09	28808.8	0.01351
8.76	1.35135e-09	3608.76	1.35135e-09	28808.8	1.35135e-09
8.77	1.35135e-09	3608.77	1.35135e-09	28808.8	-0.01351
8.78	0.01351	3608.78	1.35135e-09	28808.8	1.35135e-09
8.79	0.01351	3608.79	1.35135e-09	28808.8	1.35135e-09
8.8	0.01351	3608.8	1.35135e-09	28808.8	-0.01351
8.81	-0.01351	3608.81	1.35135e-09	28808.8	1.35135e-09
8.82	-0.02703	3608.82	1.35135e-09	28808.8	-0.01351
8.83	0.01351	3608.83	1.35135e-09	28808.8	1.35135e-09
8.84	-0.01351	3608.84	1.35135e-09	28808.8	1.35135e-09
8.85	1.35135e-09	3608.85	1.35135e-09	28808.8	1.35135e-09
8.86	-0.01351	3608.86	-0.01351	28808.9	-0.01351
8.87	1.35135e-09	3608.87	1.35135e-09	28808.9	1.35135e-09
8.88	-0.01351	3608.88	1.35135e-09	28808.9	1.35135e-09
8.89	1.35135e-09	3608.89	0.01351	28808.9	1.35135e-09
8.9	-0.01351	3608.9	1.35135e-09	28808.9	-0.01351
8.91	0.01351	3608.91	1.35135e-09	28808.9	1.35135e-09
8.92	-0.01351	3608.92	1.35135e-09	28808.9	1.35135e-09
8.93	1.35135e-09	3608.93	1.35135e-09	28808.9	-0.01351
8.94	1.35135e-09	3608.94	1.35135e-09	28808.9	1.35135e-09
8.95	1.35135e-09	3608.95	1.35135e-09	28809	0.01351
8.96	1.35135e-09	3608.96	1.35135e-09	28809	1.35135e-09
8.97	0.01351	3608.97	1.35135e-09	28809	1.35135e-09
8.98	1.35135e-09	3608.98	1.35135e-09	28809	1.35135e-09
8.99	0.01351	3608.99	0.01351	28809	-0.01351
9	1.35135e-09	3609	1.35135e-09	28809	0.01351
9.01	1.35135e-09	3609.01	1.35135e-09	28809	0.01351
9.02	-0.01351	3609.02	-0.01351	28809	1.35135e-09
9.03	1.35135e-09	3609.03	-0.01351	28809	1.35135e-09
9.04	1.35135e-09	3609.04	0.98649	28809	0.98649
9.05	0.97297	3609.05	0.97297	28809	0.98649
9.06	0.98649	3609.06	1	28809.1	0.98649
9.07	1	3609.07	1	28809.1	0.97297
9.08	0.98649	3609.08	0.97297	28809.1	0.98649
9.09	0.98649	3609.09	1.01351	28809.1	0.98649
9.1	1	3609.1	0.98649	28809.1	0.98649
9.11	1	3609.11	0.98649	28809.1	0.98649
9.12	0.98649	3609.12	1	28809.1	1
9.13	0.98649	3609.13	0.97297	28809.1	1
9.14	0.97297	3609.14	0.98649	28809.1	0.98649
9.15	0.98649	3609.15	0.98649	28809.2	0.97297
9.16	0.97297	3609.16	0.97297	28809.2	1
9.17	0.98649	3609.17	0.97297	28809.2	0.97297
9.18	0.98649	3609.18	0.98649	28809.2	0.98649
9.19	1	3609.19	0.97297	28809.2	1
9.2	0.98649	3609.2	0.98649	28809.2	0.98649
9.21	0.97297	3609.21	0.97297	28809.2	0.97297
9.22	1	3609.22	0.98649	28809.2	0.98649
9.23	1	3609.23	1	28809.2	1
9.24	1	3609.24	0.98649	28809.2	0.98649
9.25	0.98649	3609.25	0.98649	28809.2	0.98649
9.26	1	3609.26	0.98649	28809.3	0.97297
9.27	1	3609.27	0.98649	28809.3	0.98649
9.28	0.98649	3609.28	0.98649	28809.3	1
9.29	0.98649	3609.29	0.98649	28809.3	0.98649
9.3	0.98649	3609.3	0.98649	28809.3	1
9.31	0.98649	3609.31	0.98649	28809.3	0.98649
9.32	0.97297	3609.32	0.95946	28809.3	0.97297
9.33	0.98649	3609.33	0.98649	28809.3	0.98649
9.34	0.98649	3609.34	0.97297	28809.3	0.98649
9.35	0.97297	3609.35	0.98649	28809.3	0.98649
9.36	0.98649	3609.36	0.98649	28809.4	0.98649
9.37	0.98649	3609.37	1	28809.4	0.98649
9.38	1	3609.38	1	28809.4	1
9.39	0.97297	3609.39	0.98649	28809.4	1
9.4	0.98649	3609.4	1	28809.4	0.98649
9.41	0.97297	3609.41	0.98649	28809.4	0.97297
9.42	0.98649	3609.42	0.98649	28809.4	0.98649
9.43	1.01351	3609.43	0.98649	28809.4	0.98649
9.44	1	3609.44	0.97297	28809.4	0.98649
9.45	0.98649	3609.45	0.98649	28809.5	0.98649
9.46	0.98649	3609.46	0.97297	28809.5	0.98649
9.47	0.98649	3609.47	0.98649	28809.5	0.98649
9.48	0.98649	3609.48	0.98649	28809.5	0.98649
9.49	1.01351	3609.49	0.98649	28809.5	0.98649
9.5	1	3609.5	0.98649	28809.5	0.98649
9.51	1	3609.51	0.98649	28809.5	0.98649
9.52	0.98649	3609.52	0.98649	28809.5	0.98649
9.53	1.01351	3609.53	0.98649	28809.5	0.98649
9.54	0.98649	3609.54	0.59459	28809.5	0.54054
9.55	0.72973	3609.55	0.16216	28809.5	0.16216
9.56	0.22973	3609.56	0.05405	28809.6	0.05405
9.57	0.05405	3609.57	0.01351	28809.6	0.01351
9.58	0.01351	3609.58	1.35135e-09	28809.6	0.01351
9.59	0.01351	3609.59	-0.01351	28809.6	0.01351
9.6	1.35135e-09	3609.6	0.01351	28809.6	-0.01351
9.61	-0.01351	3609.61	1.35135e-09	28809.6	1.35135e-09
9.62	1.35135e-09	3609.62	1.35135e-09	28809.6	1.35135e-09
9.63	1.35135e-09	3609.63	1.35135e-09	28809.6	1.35135e-09
9.64	1.35135e-09	3609.64	1.35135e-09	28809.6	0.01351
9.65	1.35135e-09	3609.65	1.35135e-09	28809.7	-0.01351
9.66	1.35135e-09	3609.66	-0.01351	28809.7	1.35135e-09
9.67	-0.01351	3609.67	-0.01351	28809.7	1.35135e-09
9.68	1.35135e-09	3609.68	0.01351	28809.7	1.35135e-09
9.69	-0.01351	3609.69	1.35135e-09	28809.7	1.35135e-09
9.7	1.35135e-09	3609.7	-0.01351	28809.7	1.35135e-09
9.71	1.35135e-09	3609.71	0.01351	28809.7	1.35135e-09
9.72	0.01351	3609.72	0.01351	28809.7	1.35135e-09
9.73	-0.01351	3609.73	1.35135e-09	28809.7	1.35135e-09
9.74	1.35135e-09	3609.74	1.35135e-09	28809.7	1.35135e-09
9.75	-0.01351	3609.75	1.35135e-09	28809.8	1.35135e-09
9.76	1.35135e-09	3609.76	1.35135e-09	28809.8	-0.01351
9.77	1.35135e-09	3609.77	-0.01351	28809.8	-0.01351
9.78	1.35135e-09	3609.78	1.35135e-09	28809.8	1.35135e-09
9.79	1.35135e-09	3609.79	1.35135e-09	28809.8	1.35135e-09
9.8	0.01351	3609.8	0.01351	28809.8	-0.01351
9.81	-0.01351	3609.81	0.01351	28809.8	-0.01351
9.82	0.01351	3609.82	0.01351	28809.8	0.01351
9.83	-0.01351	3609.83	1.35135e-09	28809.8	0.01351
9.84	-0.01351	3609.84	1.35135e-09	28809.8	1.35135e-09
9.85	1.35135e-09	3609.85	1.35135e-09	28809.8	1.35135e-09
9.86	-0.01351	3609.86	-0.01351	28809.9	-0.01351
9.87	1.35135e-09	3609.87	-0.01351	28809.9	0.01351
9.88	1.35135e-09	3609.88	1.35135e-09	28809.9	1.35135e-09
9.89	-0.01351	3609.89	0.01351	28809.9	1.35135e-09
9.9	1.35135e-09	3609.9	1.35135e-09	28809.9	-0.01351
9.91	-0.01351	3609.91	1.35135e-09	28809.9	0.01351
9.92	1.35135e-09	3609.92	0.01351	28809.9	0.01351
9.93	-0.02703	3609.93	1.35135e-09	28809.9	-0.01351
9.94	1.35135e-09	3609.94	1.35135e-09	28809.9	1.35135e-09
9.95	-0.01351	3609.95	-0.01351	28810	0.01351
9.96	-0.01351	3609.96	0.01351	28810	1.35135e-09
9.97	1.35135e-09	3609.97	-0.01351	28810	1.35135e-09
9.98	1.35135e-09	3609.98	0.01351	28810	1.35135e-09
9.99	1.35135e-09	3609.99	1.35135e-09	28810	1.35135e-09
10	1.35135e-09	3610	1.35135e-09	28810	-0.01351
10.01	1.35135e-09	3610.01	-0.01351	28810	1.35135e-09
10.02	1.35135e-09	3610.02	1.35135e-09	28810	1.35135e-09
10.03	1.35135e-09	3610.03	0.01351	28810	-0.01351
10.04	1.35135e-09	3610.04	0.98649	28810	1
10.05	0.97297	3610.05	1	28810	1
10.06	0.98649	3610.06	0.98649	28810.1	0.98649
10.07	0.98649	3610.07	0.98649	28810.1	0.97297
10.08	0.98649	3610.08	0.97297	28810.1	0.98649
10.09	0.98649	3610.09	0.98649	28810.1	1
10.1	1	3610.1	1	28810.1	0.98649
10.11	1	3610.11	0.98649	28810.1	0.98649
10.12	0.98649	3610.12	1	28810.1	1
10.13	0.98649	3610.13	0.98649	28810.1	0.98649
10.14	0.98649	3610.14	0.98649	28810.1	1
10.15	0.98649	3610.15	0.98649	28810.2	0.98649
10.16	0.98649	3610.16	0.97297	28810.2	0.98649
10.17	1	3610.17	0.98649	28810.2	0.98649
10.18	1	3610.18	0.98649	28810.2	1
10.19	1	3610.19	0.98649	28810.2	1
10.2	0.98649	3610.2	0.97297	28810.2	0.98649
10.21	1	3610.21	0.98649	28810.2	0.98649
10.22	0.98649	3610.22	0.98649	28810.2	0.98649
10.23	0.98649	3610.23	0.97297	28810.2	0.98649
10.24	0.98649	3610.24	0.97297	28810.2	0.98649
10.25	0.97297	3610.25	0.97297	28810.2	0.98649
10.26	0.98649	3610.26	0.97297	28810.3	0.98649
10.27	0.98649	3610.27	0.97297	28810.3	0.98649
10.28	0.98649	3610.28	0.98649	28810.3	0.98649
10.29	0.95946	3610.29	0.98649	28810.3	0.98649
10.3	0.98649	3610.3	1	28810.3	1
10.31	0.98649	3610.31	0.98649	28810.3	0.98649
10.32	0.98649	3610.32	1	28810.3	0.98649
10.33	0.98649	3610.33	0.98649	28810.3	0.98649
10.34	0.98649	3610.34	0.97297	28810.3	1
10.35	0.98649	3610.35	0.97297	28810.3	1
10.36	0.98649	3610.36	0.97297	28810.4	0.97297
10.37	0.98649	3610.37	0.98649	28810.4	0.98649
10.38	1	3610.38	0.97297	28810.4	0.98649
10.39	0.97297	3610.39	0.98649	28810.4	0.98649
10.4	0.98649	3610.4	0.97297	28810.4	0.97297
10.41	0.98649	3610.41	0.98649	28810.4	0.98649
10.42	0.98649	3610.42	0.98649	28810.4	0.98649
10.43	0.98649	3610.43	0.97297	28810.4	0.98649
10.44	0.98649	3610.44	0.98649	28810.4	0.98649
10.45	1	3610.45	0.98649	28810.5	1
10.46	1	3610.46	0.98649	28810.5	0.98649
10.47	0.98649	3610.47	0.97297	28810.5	0.98649
10.48	0.98649	3610.48	0.98649	28810.5	0.98649
10.49	1	3610.49	0.98649	28810.5	0.97297
10.5	1	3610.5	0.98649	28810.5	0.98649
10.51	0.97297	3610.51	0.98649	28810.5	0.98649
10.52	0.97297	3610.52	0.98649	28810.5	0.98649
10.53	1	3610.53	0.98649	28810.5	1
10.54	1	3610.54	0.59459	28810.5	0.55405
10.55	0.72973	3610.55	0.18919	28810.5	0.17568
10.56	0.22973	3610.56	0.05405	28810.6	0.05405
10.57	0.06757	3610.57	-0.01351	28810.6	0.01351
10.58	0.02703	3610.58	1.35135e-09	28810.6	1.35135e-09
10.59	1.35135e-09	3610.59	1.35135e-09	28810.6	0.01351
10.6	1.35135e-09	3610.6	1.35135e-09	28810.6	0.01351
10.61	1.35135e-09	3610.61	0.01351	28810.6	0.01351
10.62	-0.01351	3610.62	1.35135e-09	28810.6	1.35135e-09
10.63	1.35135e-09	3610.63	1.35135e-09	28810.6	1.35135e-09
10.64	-0.01351	3610.64	-0.01351	28810.6	1.35135e-09
10.65	1.35135e-09	3610.65	1.35135e-09	28810.7	1.35135e-09
10.66	1.35135e-09	3610.66	1.35135e-09	28810.7	-0.01351
10.67	-0.01351	3610.67	1.35135e-09	28810.7	1.35135e-09
10.68	1.35135e-09	3610.68	1.35135e-09	28810.7	-0.01351
10.69	1.35135e-09	3610.69	0.01351	28810.7	1.35135e-09
10.7	1.35135e-09	3610.7	0.01351	28810.7	1.35135e-09
10.71	0.01351	3610.71	0.01351	28810.7	-0.01351
10.72	-0.01351	3610.72	1.35135e-09	28810.7	-0.01351
10.73	-0.01351	3610.73	1.35135e-09	28810.7	0.01351
10.74	0.01351	3610.74	-0.01351	28810.7	1.35135e-09
10.75	1.35135e-09	3610.75	1.35135e-09	28810.8	1.35135e-09
10.76	-0.01351	3610.76	0.01351	28810.8	-0.01351
10.77	0.01351	3610.77	1.35135e-09	28810.8	1.35135e-09
10.78	-0.01351	3610.78	1.35135e-09	28810.8	-0.01351
10.79	1.35135e-09	3610.79	1.35135e-09	28810.8	1.35135e-09
10.8	1.35135e-09	3610.8	1.35135e-09	28810.8	1.35135e-09
10.81	0.01351	3610.81	1.35135e-09	28810.8	1.35135e-09
10.82	1.35135e-09	3610.82	1.35135e-09	28810.8	0.01351
10.83	1.35135e-09	3610.83	-0.01351	28810.8	1.35135e-09
10.84	1.35135e-09	3610.84	1.35135e-09	28810.8	1.35135e-09
10.85	1.35135e-09	3610.85	1.35135e-09	28810.8	1.35135e-09
10.86	1.35135e-09	3610.86	1.35135e-09	28810.9	0.01351
10.87	1.35135e-09	3610.87	1.35135e-09	28810.9	1.35135e-09
10.88	1.35135e-09	3610.88	1.35135e-09	28810.9	1.35135e-09
10.89	-0.01351	3610.89	1.35135e-09	28810.9	1.35135e-09
10.9	-0.01351	3610.9	1.35135e-09	28810.9	1.35135e-09
10.91	1.35135e-09	3610.91	-0.01351	28810.9	1.35135e-09
10.92	1.35135e-09	3610.92	1.35135e-09	28810.9	1.35135e-09
10.93	-0.01351	3610.93	1.35135e-09	28810.9	0.01351
10.94	-0.01351	3610.94	-0.01351	28810.9	1.35135e-09
10.95	1.35135e-09	3610.95	1.35135e-09	28811	1.35135e-09
10.96	-0.01351	3610.96	1.35135e-09	28811	0.02703
10.97	1.35135e-09	3610.97	1.35135e-09	28811	1.35135e-09
10.98	1.35135e-09	3610.98	1.35135e-09	28811	1.35135e-09
10.99	0.01351	3610.99	1.35135e-09	28811	1.35135e-09
11	1.35135e-09	3611	1.35135e-09	28811	1.35135e-09
11.01	1.35135e-09	3611.01	-0.01351	28811	-0.01351
11.02	1.35135e-09	3611.02	-0.01351	28811	0.01351
11.03	1.35135e-09	3611.03	-0.01351	28811	1.35135e-09
11.04	-0.01351	3611.04	1	28811	1
11.05	0.97297	3611.05	1	28811	0.98649
11.06	0.97297	3611.06	0.98649	28811.1	0.97297
11.07	1	3611.07	0.98649	28811.1	0.98649
11.08	0.97297	3611.08	0.98649	28811.1	0.98649
11.09	1	3611.09	0.97297	28811.1	0.97297
11.1	0.98649	3611.1	0.98649	28811.1	0.98649
11.11	0.98649	3611.11	0.98649	28811.1	0.97297
11.12	0.98649	3611.12	0.97297	28811.1	0.98649
11.13	1	3611.13	0.98649	28811.1	0.97297
11.14	0.98649	3611.14	0.97297	28811.1	0.97297
11.15	0.98649	3611.15	0.97297	28811.2	0.98649
11.16	0.98649	3611.16	1	28811.2	1
11.17	0.97297	3611.17	0.98649	28811.2	0.97297
11.18	0.98649	3611.18	0.97297	28811.2	1
11.19	0.98649	3611.19	0.97297	28811.2	0.98649
11.2	0.98649	3611.2	0.98649	28811.2	1
11.21	0.97297	3611.21	0.97297	28811.2	0.97297
11.22	0.98649	3611.22	0.98649	28811.2	0.95946
11.23	0.98649	3611.23	1	28811.2	1
11.24	0.97297	3611.24	0.98649	28811.2	0.98649
11.25	0.98649	3611.25	0.98649	28811.2	1
11.26	0.98649	3611.26	0.98649	28811.3	0.98649
11.27	0.98649	3611.27	0.97297	28811.3	0.98649
11.28	0.98649	3611.28	0.98649	28811.3	0.98649
11.29	0.97297	3611.29	0.97297	28811.3	1
11.3	0.97297	3611.3	0.98649	28811.3	0.97297
11.31	0.97297	3611.31	1	28811.3	1
11.32	0.98649	3611.32	0.98649	28811.3	0.97297
11.33	0.97297	3611.33	1.01351	28811.3	1
11.34	1	3611.34	0.98649	28811.3	0.98649
11.35	0.98649	3611.35	1	28811.3	1
11.36	1	3611.36	1	28811.4	0.98649
11.37	0.98649	3611.37	0.98649	28811.4	0.97297
11.38	0.98649	3611.38	0.98649	28811.4	0.97297
11.39	0.98649	3611.39	1	28811.4	0.97297
11.4	1	3611.4	1	28811.4	0.98649
11.41	1	3611.41	0.98649	28811.4	0.98649
11.42	1.01351	3611.42	0.98649	28811.4	0.98649
11.43	0.98649	3611.43	0.98649	28811.4	0.98649
11.44	1	3611.44	1	28811.4	0.98649
11.45	0.98649	3611.45	0.98649	28811.5	0.97297
11.46	1	3611.46	1	28811.5	1
11.47	0.98649	3611.47	0.97297	28811.5	0.98649
11.48	0.98649	3611.48	0.98649	28811.5	0.97297
11.49	0.97297	3611.49	0.97297	28811.5	0.98649
11.5	0.98649	3611.5	0.98649	28811.5	0.98649
11.51	0.98649	3611.51	0.98649	28811.5	0.98649
11.52	1	3611.52	0.98649	28811.5	1
11.53	1	3611.53	0.98649	28811.5	0.98649
11.54	0.97297	3611.54	0.59459	28811.5	0.55405
11.55	0.71622	3611.55	0.17568	28811.5	0.17568
11.56	0.22973	3611.56	0.05405	28811.6	0.05405
11.57	0.06757	3611.57	0.01351	28811.6	0.02703
11.58	0.02703	3611.58	0.01351	28811.6	0.01351
11.59	0.01351	3611.59	1.35135e-09	28811.6	1.35135e-09
11.6	1.35135e-09	3611.6	-0.01351	28811.6	0.01351
11.61	0.01351	3611.61	0.01351	28811.6	1.35135e-09
11.62	1.35135e-09	3611.62	-0.01351	28811.6	-0.01351
11.63	1.35135e-09	3611.63	1.35135e-09	28811.6	-0.01351
11.64	0.01351	3611.64	0.01351	28811.6	1.35135e-09
11.65	-0.01351	3611.65	1.35135e-09	28811.7	1.35135e-09
11.66	0.01351	3611.66	-0.01351	28811.7	1.35135e-09
11.67	-0.01351	3611.67	1.35135e-09	28811.7	1.35135e-09
11.68	1.35135e-09	3611.68	1.35135e-09	28811.7	1.35135e-09
11.69	-0.01351	3611.69	-0.01351	28811.7	1.35135e-09
11.7	1.35135e-09	3611.7	1.35135e-09	28811.7	1.35135e-09
11.71	0.01351	3611.71	0.01351	28811.7	1.35135e-09
11.72	-0.01351	3611.72	0.01351	28811.7	-0.01351
11.73	-0.01351	3611.73	1.35135e-09	28811.7	1.35135e-09
11.74	-0.01351	3611.74	1.35135e-09	28811.7	1.35135e-09
11.75	1.35135e-09	3611.75	0.01351	28811.8	-0.01351
11.76	-0.01351	3611.76	-0.01351	28811.8	0.01351
11.77	1.35135e-09	3611.77	1.35135e-09	28811.8	1.35135e-09
11.78	1.35135e-09	3611.78	1.35135e-09	28811.8	1.35135e-09
11.79	1.35135e-09	3611.79	1.35135e-09	28811.8	1.35135e-09
11.8	1.35135e-09	3611.8	1.35135e-09	28811.8	1.35135e-09
11.81	1.35135e-09	3611.81	1.35135e-09	28811.8	-0.01351
11.82	1.35135e-09	3611.82	0.01351	28811.8	1.35135e-09
11.83	1.35135e-09	3611.83	1.35135e-09	28811.8	1.35135e-09
11.84	-0.01351	3611.84	-0.01351	28811.8	1.35135e-09
11.85	1.35135e-09	3611.85	0.01351	28811.8	1.35135e-09
11.86	-0.01351	3611.86	1.35135e-09	28811.9	1.35135e-09
11.87	1.35135e-09	3611.87	-0.01351	28811.9	1.35135e-09
11.88	1.35135e-09	3611.88	1.35135e-09	28811.9	1.35135e-09
11.89	1.35135e-09	3611.89	-0.01351	28811.9	1.35135e-09
11.9	1.35135e-09	3611.9	1.35135e-09	28811.9	1.35135e-09
11.91	1.35135e-09	3611.91	1.35135e-09	28811.9	0.01351
11.92	1.35135e-09	3611.92	-0.01351	28811.9	0.01351
11.93	1.35135e-09	3611.93	1.35135e-09	28811.9	1.35135e-09
11.94	-0.01351	3611.94	1.35135e-09	28811.9	1.35135e-09
11.95	1.35135e-09	3611.95	0.01351	28812	1.35135e-09
11.96	1.35135e-09	3611.96	1.35135e-09	28812	0.01351
11.97	-0.01351	3611.97	1.35135e-09	28812	0.01351
11.98	0.01351	3611.98	1.35135e-09	28812	1.35135e-09
11.99	1.35135e-09	3611.99	0.01351	28812	0.01351
12	-0.01351	3612	-0.01351	28812	-0.01351
12.01	-0.01351	3612.01	1.35135e-09	28812	1.35135e-09
12.02	-0.01351	3612.02	-0.01351	28812	-0.01351
12.03	0.01351	3612.03	-0.01351	28812	1.35135e-09
12.04	1.35135e-09	3612.04	0.98649	28812	0.98649
12.05	0.97297	3612.05	1	28812	0.98649
12.06	0.97297	3612.06	0.98649	28812.1	0.97297
12.07	0.98649	3612.07	0.98649	28812.1	0.98649
12.08	1.01351	3612.08	0.97297	28812.1	0.98649
12.09	0.98649	3612.09	0.98649	28812.1	0.98649
12.1	0.97297	3612.1	0.98649	28812.1	0.98649
12.11	0.98649	3612.11	0.98649	28812.1	0.98649
12.12	1.01351	3612.12	0.98649	28812.1	1
12.13	1	3612.13	0.97297	28812.1	0.97297
12.14	0.97297	3612.14	1	28812.1	0.97297
12.15	0.98649	3612.15	0.98649	28812.2	0.97297
12.16	0.97297	3612.16	0.97297	28812.2	1
12.17	0.98649	3612.17	0.98649	28812.2	0.95946
12.18	0.98649	3612.18	0.98649	28812.2	0.97297
12.19	0.97297	3612.19	0.97297	28812.2	0.98649
12.2	0.98649	3612.2	1	28812.2	0.98649
12.21	0.98649	3612.21	0.98649	28812.2	0.98649
12.22	0.98649	3612.22	0.98649	28812.2	0.97297
12.23	0.97297	3612.23	1	28812.2	1
12.24	0.98649	3612.24	1	28812.2	0.98649
12.25	0.98649	3612.25	0.98649	28812.2	0.98649
12.26	0.95946	3612.26	0.97297	28812.3	0.98649
12.27	0.98649	3612.27	0.98649	28812.3	1
12.28	0.98649	3612.28	0.98649	28812.3	0.98649
12.29	0.97297	3612.29	0.97297	28812.3	0.98649
12.3	0.98649	3612.3	1	28812.3	0.98649
12.31	1	3612.31	0.98649	28812.3	0.97297
12.32	0.98649	3612.32	0.98649	28812.3	0.98649
12.33	0.98649	3612.33	0.98649	28812.3	0.98649
12.34	1	3612.34	1	28812.3	1
12.35	0.98649	3612.35	0.98649	28812.3	0.98649
12.36	0.97297	3612.36	1	28812.4	0.97297
12.37	0.98649	3612.37	0.97297	28812.4	0.98649
12.38	0.97297	3612.38	1	28812.4	0.98649
12.39	1	3612.39	0.98649	28812.4	1
12.4	1	3612.4	0.98649	28812.4	1
12.41	0.98649	3612.41	0.98649	28812.4	1
12.42	0.98649	3612.42	1	28812.4	0.98649
12.43	0.97297	3612.43	1	28812.4	0.98649
12.44	0.98649	3612.44	0.98649	28812.4	0.98649
12.45	1	3612.45	1	28812.5	0.98649
12.46	0.98649	3612.46	0.98649	28812.5	0.98649
12.47	0.98649	3612.47	0.97297	28812.5	0.98649
12.48	0.97297	3612.48	0.98649	28812.5	0.98649
12.49	0.97297	3612.49	0.98649	28812.5	0.98649
12.5	0.98649	3612.5	0.98649	28812.5	0.98649
12.51	0.97297	3612.51	0.98649	28812.5	1
12.52	1	3612.52	0.97297	28812.5	0.98649
12.53	0.98649	3612.53	0.98649	28812.5	0.98649
12.54	1	3612.54	0.59459	28812.5	0.56757
12.55	0.71622	3612.55	0.17568	28812.5	0.17568
12.56	0.22973	3612.56	0.06757	28812.6	0.04054
12.57	0.06757	3612.57	0.01351	28812.6	0.02703
12.58	1.35135e-09	3612.58	1.35135e-09	28812.6	0.01351
12.59	0.01351	3612.59	1.35135e-09	28812.6	1.35135e-09
12.6	0.01351	3612.6	0.01351	28812.6	1.35135e-09
12.61	-0.01351	3612.61	0.01351	28812.6	0.01351
12.62	1.35135e-09	3612.62	1.35135e-09	28812.6	1.35135e-09
12.63	-0.01351	3612.63	-0.01351	28812.6	1.35135e-09
12.64	1.35135e-09	3612.64	0.02703	28812.6	1.35135e-09
12.65	0.01351	3612.65	-0.01351	28812.7	1.35135e-09
12.66	-0.01351	3612.66	1.35135e-09	28812.7	1.35135e-09
12.67	1.35135e-09	3612.67	1.35135e-09	28812.7	0.01351
12.68	-0.01351	3612.68	1.35135e-09	28812.7	0.01351
12.69	1.35135e-09	3612.69	1.35135e-09	28812.7	1.35135e-09
12.7	-0.01351	3612.7	1.35135e-09	28812.7	1.35135e-09
12.71	0.01351	3612.71	1.35135e-09	28812.7	-0.01351
12.72	0.01351	3612.72	1.35135e-09	28812.7	-0.01351
12.73	1.35135e-09	3612.73	1.35135e-09	28812.7	1.35135e-09
12.74	1.35135e-09	3612.74	0.01351	28812.7	1.35135e-09
12.75	-0.01351	3612.75	1.35135e-09	28812.8	0.01351
12.76	1.35135e-09	3612.76	1.35135e-09	28812.8	0.01351
12.77	-0.01351	3612.77	1.35135e-09	28812.8	0.01351
12.78	1.35135e-09	3612.78	0.01351	28812.8	0.01351
12.79	-0.01351	3612.79	1.35135e-09	28812.8	-0.01351
12.8	-0.01351	3612.8	0.01351	28812.8	1.35135e-09
12.81	1.35135e-09	3612.81	-0.01351	28812.8	0.01351
12.82	1.35135e-09	3612.82	-0.01351	28812.8	0.01351
12.83	-0.01351	3612.83	1.35135e-09	28812.8	0.01351
12.84	0.01351	3612.84	1.35135e-09	28812.8	1.35135e-09
12.85	-0.01351	3612.85	1.35135e-09	28812.8	1.35135e-09
12.86	1.35135e-09	3612.86	1.35135e-09	28812.9	1.35135e-09
12.87	1.35135e-09	3612.87	1.35135e-09	28812.9	1.35135e-09
12.88	1.35135e-09	3612.88	1.35135e-09	28812.9	-0.01351
12.89	1.35135e-09	3612.89	-0.01351	28812.9	-0.01351
12.9	-0.01351	3612.9	1.35135e-09	28812.9	1.35135e-09
12.91	0.01351	3612.91	1.35135e-09	28812.9	1.35135e-09
12.92	-0.01351	3612.92	1.35135e-09	28812.9	-0.01351
12.93	1.35135e-09	3612.93	-0.01351	28812.9	1.35135e-09
12.94	1.35135e-09	3612.94	-0.01351	28812.9	1.35135e-09
12.95	1.35135e-09	3612.95	1.35135e-09	28813	1.35135e-09
12.96	1.35135e-09	3612.96	1.35135e-09	28813	0.01351
12.97	0.01351	3612.97	1.35135e-09	28813	0.01351
12.98	-0.01351	3612.98	1.35135e-09	28813	1.35135e-09
12.99	1.35135e-09	3612.99	-0.01351	28813	1.35135e-09
13	1.35135e-09	3613	1.35135e-09	28813	1.35135e-09
13.01	1.35135e-09	3613.01	1.35135e-09	28813	1.35135e-09
13.02	1.35135e-09	3613.02	1.35135e-09	28813	1.35135e-09
13.03	1.35135e-09	3613.03	1.35135e-09	28813	1.35135e-09
13.04	-0.01351	3613.04	0.98649	28813	0.98649
13.05	0.98649	3613.05	1	28813	0.97297
13.06	0.97297	3613.06	0.98649	28813.1	0.98649
13.07	1.01351	3613.07	0.98649	28813.1	0.98649
13.08	1	3613.08	0.98649	28813.1	0.98649
13.09	0.98649	3613.09	0.98649	28813.1	1
13.1	0.98649	3613.1	0.98649	28813.1	0.98649
13.11	0.98649	3613.11	0.98649	28813.1	0.98649
13.12	0.97297	3613.12	0.98649	28813.1	0.98649
13.13	0.98649	3613.13	0.98649	28813.1	0.98649
13.14	0.98649	3613.14	0.98649	28813.1	0.98649
13.15	1	3613.15	0.98649	28813.2	1.01351
13.16	1	3613.16	0.98649	28813.2	0.97297
13.17	0.98649	3613.17	0.98649	28813.2	0.98649
13.18	0.97297	3613.18	0.98649	28813.2	1
13.19	0.97297	3613.19	0.98649	28813.2	1
13.2	1	3613.2	0.98649	28813.2	0.98649
13.21	0.97297	3613.21	0.97297	28813.2	0.98649
13.22	0.97297	3613.22	0.97297	28813.2	1
13.23	0.98649	3613.23	0.98649	28813.2	0.98649
13.24	0.98649	3613.24	0.98649	28813.2	0.98649
13.25	0.98649	3613.25	0.97297	28813.2	0.98649
13.26	0.97297	3613.26	0.98649	28813.3	0.98649
13.27	0.98649	3613.27	0.95946	28813.3	0.97297
13.28	0.98649	3613.28	0.97297	28813.3	0.98649
13.29	0.98649	3613.29	0.95946	28813.3	0.98649
13.3	0.98649	3613.3	0.97297	28813.3	0.98649
13.31	0.98649	3613.31	0.98649	28813.3	0.98649
13.32	0.98649	3613.32	0.98649	28813.3	0.98649
13.33	0.98649	3613.33	1	28813.3	0.98649
13.34	0.97297	3613.34	0.98649	28813.3	0.98649
13.35	1	3613.35	0.97297	28813.3	0.98649
13.36	0.98649	3613.36	1	28813.4	0.98649
13.37	0.98649	3613.37	0.97297	28813.4	0.98649
13.38	0.97297	3613.38	0.98649	28813.4	0.98649
13.39	1	3613.39	0.98649	28813.4	0.98649
13.4	0.98649	3613.4	0.97297	28813.4	0.98649
13.41	0.98649	3613.41	0.97297	28813.4	0.98649
13.42	0.98649	3613.42	0.98649	28813.4	0.98649
13.43	0.98649	3613.43	1	28813.4	0.98649
13.44	0.97297	3613.44	0.98649	28813.4	0.98649
13.45	1	3613.45	0.97297	28813.5	1
13.46	0.98649	3613.46	0.98649	28813.5	0.98649
13.47	0.98649	3613.47	0.98649	28813.5	1
13.48	0.98649	3613.48	1	28813.5	0.98649
13.49	0.97297	3613.49	0.98649	28813.5	0.98649
13.5	0.98649	3613.5	0.97297	28813.5	1
13.51	0.98649	3613.51	0.95946	28813.5	0.98649
13.52	0.98649	3613.52	0.97297	28813.5	1
13.53	0.98649	3613.53	0.98649	28813.5	0.97297
13.54	0.98649	3613.54	0.59459	28813.5	0.56757
13.55	0.71622	3613.55	0.18919	28813.5	0.17568
13.56	0.22973	3613.56	0.05405	28813.6	0.04054
13.57	0.05405	3613.57	0.01351	28813.6	0.02703
13.58	0.02703	3613.58	1.35135e-09	28813.6	0.01351
13.59	0.01351	3613.59	-0.01351	28813.6	1.35135e-09
13.6	1.35135e-09	3613.6	-0.01351	28813.6	1.35135e-09
13.61	1.35135e-09	3613.61	0.01351	28813.6	1.35135e-09
13.62	1.35135e-09	3613.62	0.01351	28813.6	0.01351
13.63	1.35135e-09	3613.63	1.35135e-09	28813.6	1.35135e-09
13.64	-0.01351	3613.64	0.01351	28813.6	1.35135e-09
13.65	-0.01351	3613.65	1.35135e-09	28813.7	-0.01351
13.66	-0.01351	3613.66	1.35135e-09	28813.7	0.01351
13.67	1.35135e-09	3613.67	1.35135e-09	28813.7	0.01351
13.68	1.35135e-09	3613.68	-0.01351	28813.7	0.01351
13.69	-0.01351	3613.69	1.35135e-09	28813.7	0.01351
13.7	1.35135e-09	3613.7	-0.01351	28813.7	0.01351
13.71	1.35135e-09	3613.71	1.35135e-09	28813.7	1.35135e-09
13.72	1.35135e-09	3613.72	1.35135e-09	28813.7	1.35135e-09
13.73	1.35135e-09	3613.73	1.35135e-09	28813.7	-0.01351
13.74	1.35135e-09	3613.74	1.35135e-09	28813.7	1.35135e-09
13.75	0.01351	3613.75	-0.01351	28813.8	1.35135e-09
13.76	1.35135e-09	3613.76	0.01351	28813.8	-0.01351
13.77	0.01351	3613.77	1.35135e-09	28813.8	1.35135e-09
13.78	1.35135e-09	3613.78	1.35135e-09	28813.8	1.35135e-09
13.79	-0.01351	3613.79	1.35135e-09	28813.8	-0.01351
13.8	0.01351	3613.8	1.35135e-09	28813.8	0.01351
13.81	1.35135e-09	3613.81	1.35135e-09	28813.8	-0.01351
13.82	1.35135e-09	3613.82	0.01351	28813.8	0.01351
13.83	-0.01351	3613.83	1.35135e-09	28813.8	-0.01351
13.84	1.35135e-09	3613.84	1.35135e-09	28813.8	1.35135e-09
13.85	1.35135e-09	3613.85	1.35135e-09	28813.8	1.35135e-09
13.86	-0.01351	3613.86	1.35135e-09	28813.9	0.01351
13.87	-0.02703	3613.87	-0.02703	28813.9	1.35135e-09
13.88	-0.01351	3613.88	1.35135e-09	28813.9	1.35135e-09
13.89	1.35135e-09	3613.89	-0.01351	28813.9	-0.01351
13.9	0.01351	3613.9	1.35135e-09	28813.9	0.01351
13.91	1.35135e-09	3613.91	1.35135e-09	28813.9	1.35135e-09
13.92	1.35135e-09	3613.92	-0.01351	28813.9	1.35135e-09
13.93	-0.01351	3613.93	1.35135e-09	28813.9	-0.01351
13.94	1.35135e-09	3613.94	1.35135e-09	28813.9	0.01351
13.95	1.35135e-09	3613.95	-0.01351	28814	1.35135e-09
13.96	1.35135e-09	3613.96	-0.01351	28814	1.35135e-09
13.97	1.35135e-09	3613.97	1.35135e-09	28814	1.35135e-09
13.98	1.35135e-09	3613.98	1.35135e-09	28814	1.35135e-09
13.99	-0.01351	3613.99	-0.01351	28814	1.35135e-09
14	-0.01351	3614	1.35135e-09	28814	1.35135e-09
14.01	1.35135e-09	3614.01	1.35135e-09	28814	1.35135e-09
14.02	1.35135e-09	3614.02	1.35135e-09	28814	0.01351
14.03	0.01351	3614.03	-0.01351	28814	1.35135e-09
14.04	1.35135e-09	3614.04	1	28814	1.01351
14.05	0.98649	3614.05	1	28814	1
14.06	1	3614.06	1	28814.1	1
14.07	1	3614.07	0.98649	28814.1	0.98649
14.08	0.97297	3614.08	0.97297	28814.1	1
14.09	0.98649	3614.09	0.98649	28814.1	1
14.1	0.98649	3614.1	0.98649	28814.1	0.98649
14.11	1	3614.11	0.98649	28814.1	0.97297
14.12	0.98649	3614.12	0.98649	28814.1	0.98649
14.13	1	3614.13	0.98649	28814.1	0.98649
14.14	0.98649	3614.14	0.98649	28814.1	1.01351
14.15	0.98649	3614.15	0.97297	28814.2	0.98649
14.16	0.98649	3614.16	0.95946	28814.2	0.98649
14.17	0.95946	3614.17	0.97297	28814.2	0.97297
14.18	0.98649	3614.18	0.98649	28814.2	0.98649
14.19	0.98649	3614.19	0.97297	28814.2	0.98649
14.2	0.98649	3614.2	0.97297	28814.2	0.98649
14.21	0.98649	3614.21	0.98649	28814.2	0.98649
14.22	0.98649	3614.22	0.98649	28814.2	0.98649
14.23	0.97297	3614.23	0.97297	28814.2	0.97297
14.24	0.97297	3614.24	0.98649	28814.2	1.01351
14.25	0.98649	3614.25	0.98649	28814.2	1
14.26	0.98649	3614.26	1	28814.3	0.98649
14.27	1	3614.27	0.98649	28814.3	1
14.28	0.98649	3614.28	0.97297	28814.3	0.98649
14.29	0.98649	3614.29	0.97297	28814.3	0.98649
14.3	0.97297	3614.3	0.98649	28814.3	1
14.31	0.98649	3614.31	0.97297	28814.3	0.98649
14.32	1	3614.32	0.97297	28814.3	0.98649
14.33	0.97297	3614.33	0.98649	28814.3	0.98649
14.34	0.98649	3614.34	0.97297	28814.3	1
14.35	0.98649	3614.35	0.98649	28814.3	0.97297
14.36	0.98649	3614.36	0.97297	28814.4	0.98649
14.37	0.98649	3614.37	1	28814.4	0.98649
14.38	1	3614.38	0.98649	28814.4	1
14.39	1	3614.39	0.98649	28814.4	1
14.4	0.95946	3614.4	0.97297	28814.4	1
14.41	0.98649	3614.41	0.98649	28814.4	1
14.42	0.98649	3614.42	0.97297	28814.4	0.98649
14.43	1	3614.43	0.98649	28814.4	1
14.44	1	3614.44	0.98649	28814.4	0.98649
14.45	0.98649	3614.45	0.98649	28814.5	0.98649
14.46	0.98649	3614.46	0.98649	28814.5	0.98649
14.47	0.98649	3614.47	0.98649	28814.5	1
14.48	1	3614.48	0.98649	28814.5	0.98649
14.49	0.98649	3614.49	0.98649	28814.5	0.98649
14.5	0.97297	3614.5	0.97297	28814.5	1
14.51	0.98649	3614.51	1	28814.5	0.98649
14.52	0.98649	3614.52	1	28814.5	0.97297
14.53	0.98649	3614.53	0.98649	28814.5	0.98649
14.54	0.98649	3614.54	0.59459	28814.5	0.58108
14.55	0.71622	3614.55	0.17568	28814.5	0.17568
14.56	0.24324	3614.56	0.05405	28814.6	0.05405
14.57	0.05405	3614.57	0.02703	28814.6	0.02703
14.58	0.01351	3614.58	1.35135e-09	28814.6	1.35135e-09
14.59	0.01351	3614.59	1.35135e-09	28814.6	-0.01351
14.6	-0.01351	3614.6	1.35135e-09	28814.6	-0.01351
14.61	1.35135e-09	3614.61	1.35135e-09	28814.6	1.35135e-09
14.62	0.01351	3614.62	1.35135e-09	28814.6	-0.01351
14.63	1.35135e-09	3614.63	-0.01351	28814.6	1.35135e-09
14.64	-0.01351	3614.64	1.35135e-09	28814.6	1.35135e-09
14.65	1.35135e-09	3614.65	1.35135e-09	28814.7	1.35135e-09
14.66	1.35135e-09	3614.66	0.01351	28814.7	1.35135e-09
14.67	1.35135e-09	3614.67	1.35135e-09	28814.7	0.01351
14.68	1.35135e-09	3614.68	1.35135e-09	28814.7	0.01351
14.69	1.35135e-09	3614.69	1.35135e-09	28814.7	1.35135e-09
14.7	-0.01351	3614.7	1.35135e-09	28814.7	1.35135e-09
14.71	1.35135e-09	3614.71	1.35135e-09	28814.7	1.35135e-09
14.72	1.35135e-09	3614.72	1.35135e-09	28814.7	-0.01351
14.73	1.35135e-09	3614.73	-0.01351	28814.7	1.35135e-09
14.74	1.35135e-09	3614.74	1.35135e-09	28814.7	-0.01351
14.75	-0.01351	3614.75	1.35135e-09	28814.8	-0.01351
14.76	0.01351	3614.76	1.35135e-09	28814.8	-0.01351
14.77	1.35135e-09	3614.77	1.35135e-09	28814.8	1.35135e-09
14.78	-0.01351	3614.78	1.35135e-09	28814.8	1.35135e-09
14.79	1.35135e-09	3614.79	1.35135e-09	28814.8	1.35135e-09
14.8	1.35135e-09	3614.8	1.35135e-09	28814.8	1.35135e-09
14.81	-0.01351	3614.81	1.35135e-09	28814.8	1.35135e-09
14.82	1.35135e-09	3614.82	-0.01351	28814.8	-0.01351
14.83	1.35135e-09	3614.83	1.35135e-09	28814.8	-0.01351
14.84	1.35135e-09	3614.84	1.35135e-09	28814.8	1.35135e-09
14.85	1.35135e-09	3614.85	1.35135e-09	28814.8	-0.01351
14.86	1.35135e-09	3614.86	-0.01351	28814.9	-0.01351
14.87	1.35135e-09	3614.87	1.35135e-09	28814.9	-0.01351
14.88	1.35135e-09	3614.88	0.01351	28814.9	-0.01351
14.89	1.35135e-09	3614.89	0.01351	28814.9	1.35135e-09
14.9	1.35135e-09	3614.9	1.35135e-09	28814.9	1.35135e-09
14.91	1.35135e-09	3614.91	-0.01351	28814.9	-0.01351
14.92	1.35135e-09	3614.92	-0.01351	28814.9	1.35135e-09
14.93	1.35135e-09	3614.93	1.35135e-09	28814.9	1.35135e-09
14.94	1.35135e-09	3614.94	1.35135e-09	28814.9	1.35135e-09
14.95	1.35135e-09	3614.95	1.35135e-09	28815	1.35135e-09
14.96	-0.01351	3614.96	0.01351	28815	1.35135e-09
14.97	-0.01351	3614.97	1.35135e-09	28815	1.35135e-09
14.98	1.35135e-09	3614.98	-0.01351	28815	1.35135e-09
14.99	1.35135e-09	3614.99	1.35135e-09	28815	1.35135e-09
15	0.01351	3615	-0.01351	28815	0.01351
15.01	1.35135e-09	3615.01	-0.01351	28815	0.01351
15.02	-0.01351	3615.02	-0.01351	28815	0.01351
15.03	1.35135e-09	3615.03	1.35135e-09	28815	0.01351
15.04	-0.01351	3615.04	0.97297	28815	1
15.05	0.95946	3615.05	1	28815	0.98649
15.06	0.98649	3615.06	0.98649	28815.1	0.97297
15.07	0.98649	3615.07	1.01351	28815.1	1
15.08	0.97297	3615.08	0.98649	28815.1	0.98649
15.09	0.98649	3615.09	0.98649	28815.1	0.98649
15.1	0.98649	3615.1	0.98649	28815.1	0.98649
15.11	0.97297	3615.11	0.98649	28815.1	0.97297
15.12	0.98649	3615.12	0.98649	28815.1	0.97297
15.13	1	3615.13	0.98649	28815.1	1
15.14	0.98649	3615.14	0.98649	28815.1	1
15.15	0.98649	3615.15	0.98649	28815.2	0.98649
15.16	0.98649	3615.16	0.97297	28815.2	1
15.17	0.98649	3615.17	0.98649	28815.2	0.98649
15.18	1	3615.18	1	28815.2	0.98649
15.19	0.98649	3615.19	0.97297	28815.2	0.98649
15.2	1	3615.2	0.97297	28815.2	0.98649
15.21	0.98649	3615.21	1	28815.2	1
15.22	0.97297	3615.22	0.98649	28815.2	0.98649
15.23	0.98649	3615.23	0.98649	28815.2	0.97297
15.24	0.98649	3615.24	0.98649	28815.2	0.97297
15.25	0.98649	3615.25	0.98649	28815.2	0.98649
15.26	0.97297	3615.26	0.97297	28815.3	0.98649
15.27	0.97297	3615.27	0.97297	28815.3	0.98649
15.28	0.98649	3615.28	0.97297	28815.3	0.98649
15.29	0.98649	3615.29	1	28815.3	0.98649
15.3	0.98649	3615.3	0.98649	28815.3	0.98649
15.31	0.97297	3615.31	0.98649	28815.3	0.98649
15.32	0.98649	3615.32	0.98649	28815.3	0.98649
15.33	0.97297	3615.33	0.97297	28815.3	1
15.34	0.97297	3615.34	0.98649	28815.3	0.98649
15.35	0.97297	3615.35	1	28815.3	0.98649
15.36	0.98649	3615.36	0.97297	28815.4	0.98649
15.37	1	3615.37	0.97297	28815.4	1
15.38	0.98649	3615.38	0.95946	28815.4	1
15.39	0.98649	3615.39	0.97297	28815.4	0.98649
15.4	0.97297	3615.4	0.98649	28815.4	0.98649
15.41	0.98649	3615.41	0.98649	28815.4	0.97297
15.42	1	3615.42	0.98649	28815.4	0.98649
15.43	1	3615.43	1	28815.4	1
15.44	1	3615.44	0.98649	28815.4	0.97297
15.45	0.98649	3615.45	0.98649	28815.5	0.98649
15.46	0.97297	3615.46	0.98649	28815.5	0.98649
15.47	1	3615.47	0.97297	28815.5	1
15.48	0.98649	3615.48	0.97297	28815.5	0.97297
15.49	0.97297	3615.49	0.98649	28815.5	0.98649
15.5	0.98649	3615.5	1	28815.5	0.98649
15.51	1	3615.51	0.98649	28815.5	0.97297
15.52	0.98649	3615.52	0.98649	28815.5	0.98649
15.53	0.98649	3615.53	0.98649	28815.5	0.98649
15.54	0.98649	3615.54	0.58108	28815.5	0.55405
15.55	0.71622	3615.55	0.17568	28815.5	0.16216
15.56	0.22973	3615.56	0.05405	28815.6	0.04054
15.57	0.06757	3615.57	0.01351	28815.6	0.01351
15.58	0.01351	3615.58	1.35135e-09	28815.6	0.02703
15.59	1.35135e-09	3615.59	0.01351	28815.6	1.35135e-09
15.6	0.01351	3615.6	1.35135e-09	28815.6	0.01351
15.61	1.35135e-09	3615.61	1.35135e-09	28815.6	0.01351
15.62	-0.01351	3615.62	1.35135e-09	28815.6	1.35135e-09
15.63	1.35135e-09	3615.63	0.01351	28815.6	1.35135e-09
15.64	1.35135e-09	3615.64	0.01351	28815.6	1.35135e-09
15.65	1.35135e-09	3615.65	1.35135e-09	28815.7	0.01351
15.66	0.01351	3615.66	0.01351	28815.7	1.35135e-09
15.67	1.35135e-09	3615.67	1.35135e-09	28815.7	0.01351
15.68	1.35135e-09	3615.68	-0.01351	28815.7	-0.01351
15.69	-0.01351	3615.69	1.35135e-09	28815.7	1.35135e-09
15.7	-0.01351	3615.7	-0.01351	28815.7	1.35135e-09
15.71	1.35135e-09	3615.71	1.35135e-09	28815.7	0.01351
15.72	1.35135e-09	3615.72	-0.01351	28815.7	0.01351
15.73	0.01351	3615.73	1.35135e-09	28815.7	-0.01351
15.74	-0.01351	3615.74	1.35135e-09	28815.7	-0.01351
15.75	1.35135e-09	3615.75	-0.01351	28815.8	0.01351
15.76	1.35135e-09	3615.76	1.35135e-09	28815.8	1.35135e-09
15.77	1.35135e-09	3615.77	1.35135e-09	28815.8	1.35135e-09
15.78	1.35135e-09	3615.78	-0.01351	28815.8	1.35135e-09
15.79	1.35135e-09	3615.79	1.35135e-09	28815.8	-0.01351
15.8	-0.01351	3615.8	-0.01351	28815.8	1.35135e-09
15.81	0.01351	3615.81	1.35135e-09	28815.8	1.35135e-09
15.82	1.35135e-09	3615.82	1.35135e-09	28815.8	1.35135e-09
15.83	-0.01351	3615.83	1.35135e-09	28815.8	1.35135e-09
15.84	0.01351	3615.84	1.35135e-09	28815.8	0.01351
15.85	1.35135e-09	3615.85	1.35135e-09	28815.8	1.35135e-09
15.86	1.35135e-09	3615.86	1.35135e-09	28815.9	1.35135e-09
15.87	-0.01351	3615.87	1.35135e-09	28815.9	1.35135e-09
15.88	0.01351	3615.88	1.35135e-09	28815.9	0.01351
15.89	1.35135e-09	3615.89	-0.01351	28815.9	1.35135e-09
15.9	-0.01351	3615.9	-0.01351	28815.9	1.35135e-09
15.91	1.35135e-09	3615.91	-0.01351	28815.9	1.35135e-09
15.92	1.35135e-09	3615.92	0.01351	28815.9	1.35135e-09
15.93	1.35135e-09	3615.93	1.35135e-09	28815.9	1.35135e-09
15.94	1.35135e-09	3615.94	1.35135e-09	28815.9	-0.01351
15.95	1.35135e-09	3615.95	-0.01351	28816	-0.01351
15.96	1.35135e-09	3615.96	1.35135e-09	28816	1.35135e-09
15.97	1.35135e-09	3615.97	-0.01351	28816	-0.01351
15.98	-0.01351	3615.98	1.35135e-09	28816	1.35135e-09
15.99	1.35135e-09	3615.99	1.35135e-09	28816	1.35135e-09
16	-0.01351	3616	1.35135e-09	28816	-0.01351
16.01	-0.01351	3616.01	1.35135e-09	28816	1.35135e-09
16.02	0.01351	3616.02	1.35135e-09	28816	1.35135e-09
16.03	1.35135e-09	3616.03	-0.01351	28816	0.01351
16.04	0.01351	3616.04	0.97297	28816	0.97297
16.05	0.98649	3616.05	0.97297	28816	0.98649
16.06	0.98649	3616.06	1	28816.1	0.98649
16.07	0.98649	3616.07	0.98649	28816.1	0.98649
16.08	1	3616.08	1	28816.1	0.98649
16.09	0.98649	3616.09	0.97297	28816.1	0.98649
16.1	1	3616.1	0.98649	28816.1	0.98649
16.11	0.98649	3616.11	0.98649	28816.1	0.98649
16.12	0.97297	3616.12	0.97297	28816.1	0.98649
16.13	0.98649	3616.13	0.97297	28816.1	0.97297
16.14	0.98649	3616.14	0.98649	28816.1	1
16.15	0.98649	3616.15	0.98649	28816.2	0.97297
16.16	0.97297	3616.16	0.97297	28816.2	1
16.17	0.98649	3616.17	0.98649	28816.2	0.98649
16.18	0.98649	3616.18	1	28816.2	0.98649
16.19	0.98649	3616.19	0.97297	28816.2	0.98649
16.2	1	3616.2	0.95946	28816.2	0.98649
16.21	0.97297	3616.21	0.98649	28816.2	0.97297
16.22	0.98649	3616.22	0.97297	28816.2	0.97297
16.23	0.98649	3616.23	0.98649	28816.2	0.98649
16.24	0.98649	3616.24	0.98649	28816.2	0.98649
16.25	1	3616.25	1	28816.2	0.97297
16.26	0.98649	3616.26	0.97297	28816.3	0.98649
16.27	0.98649	3616.27	0.98649	28816.3	0.98649
16.28	0.98649	3616.28	0.97297	28816.3	1
16.29	1	3616.29	0.98649	28816.3	0.98649
16.3	0.98649	3616.3	1	28816.3	0.98649
16.31	0.98649	3616.31	0.98649	28816.3	0.98649
16.32	0.98649	3616.32	0.98649	28816.3	1
16.33	0.98649	3616.33	0.98649	28816.3	1
16.34	0.98649	3616.34	0.98649	28816.3	0.97297
16.35	0.98649	3616.35	0.98649	28816.3	0.98649
16.36	1	3616.36	0.98649	28816.4	0.98649
16.37	1	3616.37	0.98649	28816.4	0.98649
16.38	0.98649	3616.38	0.97297	28816.4	0.98649
16.39	0.98649	3616.39	0.98649	28816.4	0.98649
16.4	1	3616.4	1	28816.4	1
16.41	1	3616.41	0.98649	28816.4	1
16.42	0.98649	3616.42	0.97297	28816.4	0.98649
16.43	0.98649	3616.43	0.97297	28816.4	0.98649
16.44	0.98649	3616.44	0.98649	28816.4	0.98649
16.45	0.98649	3616.45	0.98649	28816.5	1
16.46	0.98649	3616.46	0.98649	28816.5	1
16.47	0.98649	3616.47	0.98649	28816.5	0.98649
16.48	1	3616.48	0.98649	28816.5	0.98649
16.49	0.98649	3616.49	0.98649	28816.5	1
16.5	1	3616.5	0.98649	28816.5	0.98649
16.51	1	3616.51	0.98649	28816.5	0.97297
16.52	1	3616.52	0.98649	28816.5	0.98649
16.53	0.98649	3616.53	0.98649	28816.5	0.97297
16.54	0.97297	3616.54	0.58108	28816.5	0.56757
16.55	0.74324	3616.55	0.17568	28816.5	0.17568
16.56	0.21622	3616.56	0.05405	28816.6	0.04054
16.57	0.06757	3616.57	0.01351	28816.6	0.02703
16.58	0.01351	3616.58	1.35135e-09	28816.6	1.35135e-09
16.59	1.35135e-09	3616.59	1.35135e-09	28816.6	0.01351
16.6	1.35135e-09	3616.6	-0.01351	28816.6	1.35135e-09
16.61	1.35135e-09	3616.61	1.35135e-09	28816.6	1.35135e-09
16.62	1.35135e-09	3616.62	1.35135e-09	28816.6	1.35135e-09
16.63	1.35135e-09	3616.63	1.35135e-09	28816.6	0.01351
16.64	1.35135e-09	3616.64	1.35135e-09	28816.6	0.01351
16.65	1.35135e-09	3616.65	1.35135e-09	28816.7	0.01351
16.66	1.35135e-09	3616.66	1.35135e-09	28816.7	0.01351
16.67	1.35135e-09	3616.67	-0.01351	28816.7	0.01351
16.68	1.35135e-09	3616.68	1.35135e-09	28816.7	1.35135e-09
16.69	-0.01351	3616.69	0.01351	28816.7	1.35135e-09
16.7	1.35135e-09	3616.7	1.35135e-09	28816.7	0.01351
16.71	1.35135e-09	3616.71	0.01351	28816.7	1.35135e-09
16.72	-0.01351	3616.72	1.35135e-09	28816.7	1.35135e-09
16.73	-0.01351	3616.73	1.35135e-09	28816.7	1.35135e-09
16.74	-0.01351	3616.74	1.35135e-09	28816.7	1.35135e-09
16.75	1.35135e-09	3616.75	0.01351	28816.8	0.01351
16.76	1.35135e-09	3616.76	1.35135e-09	28816.8	-0.01351
16.77	1.35135e-09	3616.77	1.35135e-09	28816.8	-0.01351
16.78	0.01351	3616.78	1.35135e-09	28816.8	1.35135e-09
16.79	1.35135e-09	3616.79	1.35135e-09	28816.8	1.35135e-09
16.8	1.35135e-09	3616.8	0.01351	28816.8	1.35135e-09
16.81	1.35135e-09	3616.81	0.01351	28816.8	-0.01351
16.82	1.35135e-09	3616.82	0.01351	28816.8	-0.01351
16.83	1.35135e-09	3616.83	1.35135e-09	28816.8	0.01351
16.84	1.35135e-09	3616.84	1.35135e-09	28816.8	1.35135e-09
16.85	1.35135e-09	3616.85	1.35135e-09	28816.8	1.35135e-09
16.86	-0.01351	3616.86	1.35135e-09	28816.9	-0.01351
16.87	0.01351	3616.87	-0.01351	28816.9	1.35135e-09
16.88	1.35135e-09	3616.88	1.35135e-09	28816.9	1.35135e-09
16.89	1.35135e-09	3616.89	1.35135e-09	28816.9	-0.01351
16.9	-0.01351	3616.9	1.35135e-09	28816.9	1.35135e-09
16.91	1.35135e-09	3616.91	1.35135e-09	28816.9	0.01351
16.92	0.01351	3616.92	1.35135e-09	28816.9	-0.01351
16.93	1.35135e-09	3616.93	1.35135e-09	28816.9	1.35135e-09
16.94	1.35135e-09	3616.94	1.35135e-09	28816.9	1.35135e-09
16.95	1.35135e-09	3616.95	-0.01351	28817	0.01351
16.96	-0.01351	3616.96	1.35135e-09	28817	1.35135e-09
16.97	0.01351	3616.97	0.01351	28817	-0.01351
16.98	1.35135e-09	3616.98	0.01351	28817	1.35135e-09
16.99	1.35135e-09	3616.99	-0.01351	28817	-0.01351
17	-0.01351	3617	1.35135e-09	28817	1.35135e-09
17.01	0.01351	3617.01	1.35135e-09	28817	1.35135e-09
17.02	-0.01351	3617.02	1.35135e-09	28817	1.35135e-09
17.03	1.35135e-09	3617.03	-0.01351	28817	0.01351
17.04	1.35135e-09	3617.04	0.97297	28817	0.98649
17.05	0.95946	3617.05	0.98649	28817	0.98649
17.06	0.98649	3617.06	0.98649	28817.1	0.98649
17.07	1	3617.07	0.97297	28817.1	0.98649
17.08	0.98649	3617.08	0.97297	28817.1	0.98649
17.09	1	3617.09	0.98649	28817.1	0.97297
17.1	1	3617.1	0.97297	28817.1	1
17.11	0.97297	3617.11	1	28817.1	0.98649
17.12	1	3617.12	0.98649	28817.1	1
17.13	0.98649	3617.13	0.98649	28817.1	1
17.14	0.97297	3617.14	1	28817.1	0.98649
17.15	0.98649	3617.15	0.98649	28817.2	0.98649
17.16	1	3617.16	0.98649	28817.2	0.97297
17.17	0.98649	3617.17	1	28817.2	0.98649
17.18	0.98649	3617.18	1	28817.2	0.98649
17.19	0.98649	3617.19	0.98649	28817.2	0.97297
17.2	1	3617.2	0.97297	28817.2	1
17.21	1	3617.21	0.98649	28817.2	0.98649
17.22	0.98649	3617.22	0.98649	28817.2	0.98649
17.23	0.98649	3617.23	0.98649	28817.2	0.97297
17.24	0.97297	3617.24	0.97297	28817.2	0.98649
17.25	0.98649	3617.25	0.98649	28817.2	1
17.26	1	3617.26	0.98649	28817.3	0.98649
17.27	0.98649	3617.27	0.98649	28817.3	0.98649
17.28	0.97297	3617.28	0.98649	28817.3	0.98649
17.29	1	3617.29	1	28817.3	0.97297
17.3	0.98649	3617.3	0.98649	28817.3	0.98649
17.31	0.97297	3617.31	0.98649	28817.3	0.98649
17.32	0.98649	3617.32	0.98649	28817.3	1
17.33	0.97297	3617.33	0.97297	28817.3	0.98649
17.34	0.98649	3617.34	0.95946	28817.3	0.97297
17.35	1	3617.35	0.98649	28817.3	0.98649
17.36	0.98649	3617.36	0.98649	28817.4	0.98649
17.37	0.97297	3617.37	0.98649	28817.4	0.97297
17.38	1	3617.38	1	28817.4	0.98649
17.39	0.98649	3617.39	0.98649	28817.4	0.98649
17.4	0.98649	3617.4	0.97297	28817.4	0.98649
17.41	0.98649	3617.41	0.98649	28817.4	1
17.42	0.98649	3617.42	0.98649	28817.4	0.97297
17.43	0.98649	3617.43	0.98649	28817.4	0.98649
17.44	0.98649	3617.44	0.98649	28817.4	0.98649
17.45	0.97297	3617.45	0.98649	28817.5	0.98649
17.46	0.97297	3617.46	0.97297	28817.5	1
17.47	0.98649	3617.47	0.97297	28817.5	0.98649
17.48	1	3617.48	0.98649	28817.5	0.98649
17.49	0.98649	3617.49	0.98649	28817.5	0.98649
17.5	0.98649	3617.5	0.98649	28817.5	0.98649
17.51	1	3617.51	0.98649	28817.5	0.98649
17.52	1	3617.52	1	28817.5	1
17.53	1	3617.53	0.97297	28817.5	0.98649
17.54	1	3617.54	0.59459	28817.5	0.56757
17.55	0.72973	3617.55	0.17568	28817.5	0.16216
17.56	0.22973	3617.56	0.05405	28817.6	0.04054
17.57	0.06757	3617.57	0.01351	28817.6	1.35135e-09
17.58	0.01351	3617.58	0.01351	28817.6	1.35135e-09
17.59	1.35135e-09	3617.59	0.01351	28817.6	1.35135e-09
17.6	1.35135e-09	3617.6	1.35135e-09	28817.6	1.35135e-09
17.61	1.35135e-09	3617.61	1.35135e-09	28817.6	1.35135e-09
17.62	1.35135e-09	3617.62	1.35135e-09	28817.6	1.35135e-09
17.63	1.35135e-09	3617.63	1.35135e-09	28817.6	1.35135e-09
17.64	0.01351	3617.64	1.35135e-09	28817.6	1.35135e-09
17.65	1.35135e-09	3617.65	1.35135e-09	28817.7	-0.01351
17.66	0.01351	3617.66	1.35135e-09	28817.7	1.35135e-09
17.67	1.35135e-09	3617.67	1.35135e-09	28817.7	0.01351
17.68	1.35135e-09	3617.68	1.35135e-09	28817.7	1.35135e-09
17.69	0.01351	3617.69	1.35135e-09	28817.7	1.35135e-09
17.7	0.01351	3617.7	1.35135e-09	28817.7	-0.01351
17.71	1.35135e-09	3617.71	0.01351	28817.7	-0.01351
17.72	0.01351	3617.72	1.35135e-09	28817.7	-0.01351
17.73	-0.01351	3617.73	1.35135e-09	28817.7	1.35135e-09
17.74	1.35135e-09	3617.74	-0.01351	28817.7	1.35135e-09
17.75	0.01351	3617.75	1.35135e-09	28817.8	1.35135e-09
17.76	1.35135e-09	3617.76	1.35135e-09	28817.8	0.01351
17.77	-0.01351	3617.77	1.35135e-09	28817.8	-0.01351
17.78	1.35135e-09	3617.78	-0.02703	28817.8	1.35135e-09
17.79	0.01351	3617.79	1.35135e-09	28817.8	1.35135e-09
17.8	1.35135e-09	3617.8	-0.01351	28817.8	1.35135e-09
17.81	1.35135e-09	3617.81	-0.01351	28817.8	1.35135e-09
17.82	1.35135e-09	3617.82	-0.01351	28817.8	-0.01351
17.83	1.35135e-09	3617.83	-0.01351	28817.8	1.35135e-09
17.84	1.35135e-09	3617.84	-0.01351	28817.8	-0.01351
17.85	-0.01351	3617.85	1.35135e-09	28817.8	1.35135e-09
17.86	1.35135e-09	3617.86	1.35135e-09	28817.9	0.01351
17.87	-0.01351	3617.87	1.35135e-09	28817.9	1.35135e-09
17.88	0.01351	3617.88	1.35135e-09	28817.9	0.01351
17.89	1.35135e-09	3617.89	1.35135e-09	28817.9	1.35135e-09
17.9	1.35135e-09	3617.9	1.35135e-09	28817.9	-0.01351
17.91	1.35135e-09	3617.91	1.35135e-09	28817.9	1.35135e-09
17.92	-0.01351	3617.92	1.35135e-09	28817.9	1.35135e-09
17.93	-0.01351	3617.93	1.35135e-09	28817.9	-0.01351
17.94	1.35135e-09	3617.94	1.35135e-09	28817.9	1.35135e-09
17.95	1.35135e-09	3617.95	1.35135e-09	28818	0.01351
17.96	1.35135e-09	3617.96	1.35135e-09	28818	1.35135e-09
17.97	-0.01351	3617.97	1.35135e-09	28818	-0.01351
17.98	1.35135e-09	3617.98	1.35135e-09	28818	1.35135e-09
17.99	-0.01351	3617.99	-0.01351	28818	1.35135e-09
18	-0.01351	3618	1.35135e-09	28818	1.35135e-09
18.01	-0.02703	3618.01	1.35135e-09	28818	1.35135e-09
18.02	1.35135e-09	3618.02	-0.01351	28818	-0.01351
18.03	1.35135e-09	3618.03	-0.01351	28818	-0.01351
18.04	1.35135e-09	3618.04	0.98649	28818	0.98649
18.05	0.97297	3618.05	0.98649	28818	1
18.06	1	3618.06	0.98649	28818.1	0.98649
18.07	1	3618.07	0.97297	28818.1	0.98649
18.08	1	3618.08	1	28818.1	0.98649
18.09	0.98649	3618.09	1	28818.1	0.98649
18.1	1	3618.1	1	28818.1	0.97297
18.11	0.98649	3618.11	0.97297	28818.1	0.98649
18.12	0.98649	3618.12	0.97297	28818.1	1
18.13	1	3618.13	0.98649	28818.1	0.95946
18.14	0.98649	3618.14	0.97297	28818.1	0.97297
18.15	0.97297	3618.15	0.98649	28818.2	0.98649
18.16	0.98649	3618.16	1	28818.2	1
18.17	0.98649	3618.17	0.97297	28818.2	1
18.18	0.97297	3618.18	1	28818.2	0.98649
18.19	0.98649	3618.19	0.97297	28818.2	0.98649
18.2	1	3618.2	0.97297	28818.2	0.98649
18.21	0.98649	3618.21	0.98649	28818.2	0.98649
18.22	0.98649	3618.22	0.97297	28818.2	0.98649
18.23	0.98649	3618.23	0.98649	28818.2	0.98649
18.24	0.97297	3618.24	0.97297	28818.2	0.98649
18.25	1	3618.25	0.97297	28818.2	0.98649
18.26	1	3618.26	0.97297	28818.3	0.98649
18.27	0.98649	3618.27	0.98649	28818.3	0.98649
18.28	0.97297	3618.28	0.98649	28818.3	0.98649
18.29	1	3618.29	0.98649	28818.3	0.98649
18.3	0.98649	3618.3	0.98649	28818.3	1
18.31	0.97297	3618.31	0.98649	28818.3	0.98649
18.32	0.97297	3618.32	1	28818.3	0.97297
18.33	1	3618.33	0.98649	28818.3	0.97297
18.34	1	3618.34	0.98649	28818.3	0.98649
18.35	0.98649	3618.35	0.98649	28818.3	0.98649
18.36	0.98649	3618.36	0.97297	28818.4	0.98649
18.37	0.97297	3618.37	0.97297	28818.4	0.98649
18.38	0.98649	3618.38	0.98649	28818.4	0.98649
18.39	0.97297	3618.39	0.98649	28818.4	0.97297
18.4	0.98649	3618.4	0.97297	28818.4	0.97297
18.41	1	3618.41	0.98649	28818.4	0.97297
18.42	0.98649	3618.42	1	28818.4	0.97297
18.43	0.97297	3618.43	0.98649	28818.4	0.97297
18.44	0.98649	3618.44	0.97297	28818.4	0.98649
18.45	1	3618.45	0.97297	28818.5	1
18.46	0.98649	3618.46	0.98649	28818.5	1
18.47	0.98649	3618.47	0.98649	28818.5	0.98649
18.48	0.98649	3618.48	0.98649	28818.5	0.98649
18.49	0.98649	3618.49	1	28818.5	0.98649
18.5	0.98649	3618.5	0.98649	28818.5	0.98649
18.51	0.98649	3618.51	0.98649	28818.5	0.98649
18.52	1	3618.52	0.97297	28818.5	0.98649
18.53	0.98649	3618.53	0.98649	28818.5	0.98649
18.54	0.98649	3618.54	0.59459	28818.5	0.55405
18.55	0.71622	3618.55	0.17568	28818.5	0.16216
18.56	0.21622	3618.56	0.04054	28818.6	0.04054
18.57	0.05405	3618.57	0.01351	28818.6	0.01351
18.58	0.01351	3618.58	1.35135e-09	28818.6	0.01351
18.59	1.35135e-09	3618.59	0.01351	28818.6	1.35135e-09
18.6	1.35135e-09	3618.6	0.01351	28818.6	-0.01351
18.61	1.35135e-09	3618.61	1.35135e-09	28818.6	1.35135e-09
18.62	1.35135e-09	3618.62	1.35135e-09	28818.6	0.01351
18.63	1.35135e-09	3618.63	1.35135e-09	28818.6	1.35135e-09
18.64	-0.01351	3618.64	1.35135e-09	28818.6	-0.01351
18.65	-0.01351	3618.65	1.35135e-09	28818.7	0.01351
18.66	1.35135e-09	3618.66	1.35135e-09	28818.7	1.35135e-09
18.67	1.35135e-09	3618.67	1.35135e-09	28818.7	1.35135e-09
18.68	1.35135e-09	3618.68	0.01351	28818.7	-0.01351
18.69	1.35135e-09	3618.69	-0.01351	28818.7	-0.01351
18.7	-0.01351	3618.7	1.35135e-09	28818.7	1.35135e-09
18.71	1.35135e-09	3618.71	1.35135e-09	28818.7	-0.01351
18.72	-0.01351	3618.72	1.35135e-09	28818.7	1.35135e-09
18.73	1.35135e-09	3618.73	0.01351	28818.7	-0.01351
18.74	1.35135e-09	3618.74	1.35135e-09	28818.7	1.35135e-09
18.75	-0.01351	3618.75	1.35135e-09	28818.8	1.35135e-09
18.76	-0.01351	3618.76	1.35135e-09	28818.8	1.35135e-09
18.77	1.35135e-09	3618.77	1.35135e-09	28818.8	1.35135e-09
18.78	1.35135e-09	3618.78	1.35135e-09	28818.8	1.35135e-09
18.79	1.35135e-09	3618.79	-0.01351	28818.8	1.35135e-09
18.8	-0.01351	3618.8	1.35135e-09	28818.8	1.35135e-09
18.81	1.35135e-09	3618.81	1.35135e-09	28818.8	1.35135e-09
18.82	-0.01351	3618.82	0.01351	28818.8	1.35135e-09
18.83	1.35135e-09	3618.83	1.35135e-09	28818.8	1.35135e-09
18.84	-0.01351	3618.84	1.35135e-09	28818.8	-0.01351
18.85	1.35135e-09	3618.85	1.35135e-09	28818.8	1.35135e-09
18.86	1.35135e-09	3618.86	-0.01351	28818.9	1.35135e-09
18.87	0.01351	3618.87	-0.01351	28818.9	1.35135e-09
18.88	-0.01351	3618.88	1.35135e-09	28818.9	-0.01351
18.89	1.35135e-09	3618.89	1.35135e-09	28818.9	0.01351
18.9	-0.01351	3618.9	1.35135e-09	28818.9	1.35135e-09
18.91	-0.01351	3618.91	1.35135e-09	28818.9	-0.01351
18.92	-0.01351	3618.92	-0.01351	28818.9	1.35135e-09
18.93	1.35135e-09	3618.93	1.35135e-09	28818.9	1.35135e-09
18.94	1.35135e-09	3618.94	-0.01351	28818.9	-0.01351
18.95	-0.01351	3618.95	1.35135e-09	28819	1.35135e-09
18.96	-0.01351	3618.96	-0.01351	28819	1.35135e-09
18.97	-0.01351	3618.97	0.01351	28819	-0.01351
18.98	-0.01351	3618.98	-0.01351	28819	1.35135e-09
18.99	1.35135e-09	3618.99	1.35135e-09	28819	1.35135e-09
19	-0.01351	3619	1.35135e-09	28819	0.01351
19.01	1.35135e-09	3619.01	1.35135e-09	28819	1.35135e-09
19.02	0.01351	3619.02	-0.01351	28819	1.35135e-09
19.03	1.35135e-09	3619.03	-0.01351	28819	1.35135e-09
19.04	1.35135e-09	3619.04	0.98649	28819	1
19.05	0.97297	3619.05	0.98649	28819	0.98649
19.06	1	3619.06	1	28819.1	0.97297
19.07	1	3619.07	0.98649	28819.1	0.97297
19.08	0.97297	3619.08	0.97297	28819.1	0.98649
19.09	1	3619.09	1	28819.1	1
19.1	1	3619.1	0.98649	28819.1	0.98649
19.11	0.98649	3619.11	1	28819.1	1
19.12	0.97297	3619.12	0.98649	28819.1	0.98649
19.13	0.98649	3619.13	1	28819.1	0.98649
19.14	0.98649	3619.14	0.98649	28819.1	1
19.15	0.98649	3619.15	0.98649	28819.2	1.01351
19.16	0.98649	3619.16	1	28819.2	0.97297
19.17	0.98649	3619.17	0.98649	28819.2	0.97297
19.18	0.98649	3619.18	0.98649	28819.2	0.98649
19.19	0.98649	3619.19	0.95946	28819.2	0.98649
19.2	0.98649	3619.2	0.98649	28819.2	0.98649
19.21	0.98649	3619.21	0.98649	28819.2	1
19.22	0.98649	3619.22	0.97297	28819.2	0.98649
19.23	0.98649	3619.23	0.97297	28819.2	0.98649
19.24	1	3619.24	0.97297	28819.2	0.98649
19.25	0.97297	3619.25	0.97297	28819.2	0.98649
19.26	0.97297	3619.26	0.98649	28819.3	0.98649
19.27	1	3619.27	0.97297	28819.3	0.98649
19.28	1	3619.28	0.98649	28819.3	0.98649
19.29	0.97297	3619.29	0.98649	28819.3	0.97297
19.3	1	3619.3	0.97297	28819.3	0.97297
19.31	1	3619.31	1	28819.3	0.95946
19.32	0.98649	3619.32	0.98649	28819.3	0.97297
19.33	1	3619.33	0.98649	28819.3	0.98649
19.34	0.98649	3619.34	0.97297	28819.3	0.98649
19.35	0.98649	3619.35	1	28819.3	0.98649
19.36	0.97297	3619.36	0.98649	28819.4	0.97297
19.37	1	3619.37	0.97297	28819.4	0.98649
19.38	0.98649	3619.38	0.98649	28819.4	0.98649
19.39	0.98649	3619.39	0.97297	28819.4	1
19.4	1	3619.4	1	28819.4	0.97297
19.41	0.95946	3619.41	0.98649	28819.4	0.98649
19.42	0.98649	3619.42	0.97297	28819.4	1
19.43	0.98649	3619.43	1	28819.4	0.98649
19.44	0.98649	3619.44	0.98649	28819.4	0.98649
19.45	1	3619.45	0.98649	28819.5	0.98649
19.46	0.98649	3619.46	0.98649	28819.5	0.98649
19.47	0.98649	3619.47	0.97297	28819.5	0.98649
19.48	0.98649	3619.48	0.98649	28819.5	0.98649
19.49	1	3619.49	0.98649	28819.5	0.97297
19.5	0.97297	3619.5	0.97297	28819.5	1
19.51	0.98649	3619.51	0.97297	28819.5	0.98649
19.52	1	3619.52	0.98649	28819.5	0.98649
19.53	0.98649	3619.53	0.97297	28819.5	0.97297
19.54	0.98649	3619.54	0.58108	28819.5	0.55405
19.55	0.71622	3619.55	0.17568	28819.5	0.17568
19.56	0.22973	3619.56	0.05405	28819.6	0.04054
19.57	0.06757	3619.57	0.01351	28819.6	0.01351
19.58	0.01351	3619.58	0.01351	28819.6	1.35135e-09
19.59	0.01351	3619.59	0.01351	28819.6	1.35135e-09
19.6	-0.01351	3619.6	1.35135e-09	28819.6	1.35135e-09
19.61	1.35135e-09	3619.61	1.35135e-09	28819.6	0.01351
19.62	1.35135e-09	3619.62	-0.01351	28819.6	1.35135e-09
19.63	1.35135e-09	3619.63	1.35135e-09	28819.6	1.35135e-09
19.64	1.35135e-09	3619.64	-0.01351	28819.6	1.35135e-09
19.65	1.35135e-09	3619.65	1.35135e-09	28819.7	-0.01351
19.66	1.35135e-09	3619.66	0.01351	28819.7	1.35135e-09
19.67	0.01351	3619.67	-0.01351	28819.7	1.35135e-09
19.68	1.35135e-09	3619.68	-0.01351	28819.7	1.35135e-09
19.69	1.35135e-09	3619.69	-0.01351	28819.7	1.35135e-09
19.7	1.35135e-09	3619.7	0.01351	28819.7	-0.01351
19.71	-0.01351	3619.71	1.35135e-09	28819.7	1.35135e-09
19.72	0.01351	3619.72	1.35135e-09	28819.7	-0.01351
19.73	-0.01351	3619.73	1.35135e-09	28819.7	1.35135e-09
19.74	1.35135e-09	3619.74	-0.01351	28819.7	-0.01351
19.75	1.35135e-09	3619.75	1.35135e-09	28819.8	-0.01351
19.76	-0.02703	3619.76	1.35135e-09	28819.8	0.01351
19.77	-0.01351	3619.77	1.35135e-09	28819.8	-0.01351
19.78	0.01351	3619.78	1.35135e-09	28819.8	-0.01351
19.79	1.35135e-09	3619.79	1.35135e-09	28819.8	-0.02703
19.8	0.01351	3619.8	-0.01351	28819.8	1.35135e-09
19.81	1.35135e-09	3619.81	1.35135e-09	28819.8	1.35135e-09
19.82	1.35135e-09	3619.82	1.35135e-09	28819.8	-0.01351
19.83	1.35135e-09	3619.83	-0.01351	28819.8	-0.01351
19.84	1.35135e-09	3619.84	1.35135e-09	28819.8	1.35135e-09
19.85	1.35135e-09	3619.85	1.35135e-09	28819.8	1.35135e-09
19.86	-0.01351	3619.86	1.35135e-09	28819.9	1.35135e-09
19.87	1.35135e-09	3619.87	1.35135e-09	28819.9	1.35135e-09
19.88	0.01351	3619.88	-0.01351	28819.9	1.35135e-09
19.89	-0.01351	3619.89	1.35135e-09	28819.9	1.35135e-09
19.9	-0.01351	3619.9	1.35135e-09	28819.9	1.35135e-09
19.91	1.35135e-09	3619.91	1.35135e-09	28819.9	1.35135e-09
19.92	1.35135e-09	3619.92	-0.01351	28819.9	1.35135e-09
19.93	-0.01351	3619.93	0.01351	28819.9	1.35135e-09
19.94	1.35135e-09	3619.94	1.35135e-09	28819.9	1.35135e-09
19.95	1.35135e-09	3619.95	1.35135e-09	28820	1.35135e-09
19.96	1.35135e-09	3619.96	-0.01351	28820	0.01351
19.97	1.35135e-09	3619.97	1.35135e-09	28820	-0.01351
19.98	1.35135e-09	3619.98	-0.01351	28820	1.35135e-09
[truncated: 3,001 more rows]

## Sheet: Fig. 3A
Wavelength [nm]	EQE (%)
	w/o light	10 mW cm-2	60 mW cm-2
400	0.01587	0.07645	0.11596
410	0.01762	0.07892	0.1164
420	0.01728	0.07989	0.1192
430	0.01834	0.07903	0.11935
440	0.01809	0.07794	0.12067
450	0.01884	0.07487	0.1176
460	0.01843	0.07499	0.11743
470	0.01876	0.07312	0.11806
480	0.01803	0.07196	0.1158
490	0.01816	0.07155	0.11351
500	0.01806	0.07222	0.11393
510	0.01869	0.07317	0.11591
520	0.02078	0.07615	0.11833
530	0.02203	0.08126	0.12101
540	0.02362	0.08841	0.12285
550	0.02733	0.1026	0.12974
560	0.03526	0.13296	0.1426
570	0.04347	0.16037	0.16057
580	0.05268	0.17914	0.1955
590	0.06304	0.20143	0.24216
600	0.07465	0.22524	0.29167
610	0.08811	0.25148	0.34666
620	0.10284	0.27862	0.4059
630	0.11748	0.30484	0.46424
640	0.13149	0.33188	0.52287
650	0.14458	0.35878	0.57952
660	0.15665	0.38265	0.63288
670	0.16856	0.40691	0.68381
680	0.18087	0.42884	0.73054
690	0.19128	0.44133	0.77839
700	0.20455	0.44635	0.7751
710	0.21716	0.45298	0.8001
720	0.22996	0.46302	0.82732
730	0.23917	0.47441	0.85334
740	0.25032	0.48249	0.88153
750	0.26179	0.49714	0.90754
760	0.27253	0.50444	0.93913
770	0.29129	0.53245	1.03362
780	0.3361	0.59656	1.26648
790	0.4257	0.71693	1.61085
800	0.54881	0.86341	1.98973
810	0.65123	0.95431	2.16666
820	0.69972	0.9877	2.20634
830	0.70837	0.95735	2.15015
840	0.68431	0.91629	2.08256
850	0.63246	0.86401	1.94331
860	0.55826	0.82194	1.84311
870	0.45849	0.7739	1.7169
880	0.35296	0.7052	1.54089
890	0.25349	0.61179	1.29276
900	0.17665	0.48975	1.00225
910	0.12105	0.36446	0.71254
920	0.08257	0.24679	0.46604
930	0.05565	0.15662	0.28175
940	0.03735	0.09427	0.15468
950	0.02432	0.05418	0.07641
960	0.01571	0.03046	0.04523
970	0.01	0.01671	0.02343
980	0.00615	0.00901	0.01211
990	0.00377	0.00498	0.00658
1000	0.0023	0.00282	0.0038
1010	0.00123	0.00128	0.00189
1020	0.000734109	0.000921254	0.00119
1030	0.000430785	0.000525273	0.000561457
1040	0.000286176	0.000397766	0.000537296
1050	0.000119473	0.000266168	0.000394523
1060	0	0.000163975	0.000127477
1070	0	0.000158684	0.000123172
1080	0	0.000136435	0.00012355
1090	0	0	0.000122323
1100	0	0	0
1110	--	--	--
1120	--	--	--
1130	--	--	--
1140	--	--	--
1150	--	--	--
1160	--	--	--
1170	--	--	--
1180	--	--	--
1190	--	--	--
1200	--	--	--

## Sheet: Fig. 3B
Voltage [V]	EQEmax (%)			V [V]	EQEmax ratio
	w/o L	w/ L
0	0.70837	2.20634		0	3.11466
0.1	0.62386	2.12812		0.1	3.4112
0.2	0.2718	1.12243		0.2	4.12959
0.3	0.22551	1.11553		0.3	4.94662
0.4	0.14591	1.04813		0.4	7.18322

## Sheet: Fig. 3C
Wavelength [nm]	SR [A W-1]	Wavelength [nm]	SR [A W-1]
	Tandem-like PD		Si PD	100%EQE
400	0.02466	400	0.06377	0.32258
410	0.02609	410	0.07489	0.33065
420	0.02706	420	0.0866	0.33871
430	0.0274	430	0.09867	0.34677
440	0.02766	440	0.11073	0.35484
450	0.02717	450	0.12259	0.3629
460	0.02782	460	0.13453	0.37097
470	0.02771	470	0.1463	0.37903
480	0.02786	480	0.15825	0.3871
490	0.02827	490	0.17005	0.39516
500	0.02912	500	0.1818	0.40323
510	0.03009	510	0.19381	0.41129
520	0.03193	520	0.20576	0.41935
530	0.03473	530	0.2176	0.42742
540	0.0385	540	0.2294	0.43548
550	0.04551	550	0.24122	0.44355
560	0.06005	560	0.253	0.45161
570	0.07372	570	0.26473	0.45968
580	0.09144	580	0.27644	0.46774
590	0.11522	590	0.28824	0.47581
600	0.14113	600	0.30007	0.48387
610	0.17054	610	0.31187	0.49194
620	0.20295	620	0.32368	0.5
630	0.23586	630	0.33558	0.50806
640	0.26987	640	0.34736	0.51613
650	0.30378	650	0.35918	0.52419
660	0.33686	660	0.37083	0.53226
670	0.36948	670	0.38232	0.54032
680	0.40062	680	0.39361	0.54839
690	0.42233	690	0.40471	0.55645
700	0.43756	700	0.416	0.56452
710	0.45812	710	0.42674	0.57258
720	0.48038	720	0.43741	0.58065
730	0.50237	730	0.44785	0.58871
740	0.52608	740	0.45795	0.59677
750	0.54892	750	0.46813	0.60484
760	0.57559	760	0.47791	0.6129
770	0.64184	770	0.48773	0.62097
780	0.79666	780	0.49742	0.62903
790	1.02627	790	0.50696	0.6371
800	1.2837	800	0.51616	0.64516
810	1.41532	810	0.52522	0.65323
820	1.45903	820	0.53405	0.66129
830	1.43921	830	0.54283	0.66935
840	1.41077	840	0.55117	0.67742
850	1.33211	850	0.55907	0.68548
860	1.27828	860	0.56718	0.69355
870	1.2046	870	0.57494	0.70161
880	1.09353	880	0.58249	0.70968
890	0.92787	890	0.58954	0.71774
900	0.72744	900	0.59646	0.72581
910	0.52292	910	0.60363	0.73387
920	0.34577	920	0.61026	0.74194
930	0.21131	930	0.61651	0.75
940	0.11726	940	0.62228	0.75806
950	0.05854	950	0.62749	0.76613
960	0.03502	960	0.63138	0.77419
970	0.01833	970	0.63307	0.78226
980	0.00957	980	0.63087	0.79032
990	0.00525	990	0.6232	0.79839
1000	0.00306	1000	0.60762	0.80645
1010	0.00154	1010	0.58096	0.81452
1020	0.000975746	1020	0.54003	0.82258
1030	0.000466372	1030	0.48462	0.83065
1040	0.000450635	1040	0.4176	0.83871
1050	0.000334072	1050	0.34285	0.84677
1060	0.000108972	1060	0.26727	0.85484
1070	0.000106285	1070	0.21045	0.8629
1080	0.000107608	1080	0.16879	0.87097
1090	0.000107526	1090	0.13393	0.87903
1100	0	1100	0.10486	0.8871
1110	--
1120	--
1130	--
1140	--
1150	--
1160	--
1170	--
1180	--
1190	--
1200	--

## Sheet: Fig. 3D
Wavelength [nm]	Detectivity [Jones]	Wavelength [nm]	Detectivity [Jones]
	Tandem-like PD		Si PD
400	548020000000	400	1915960000000
410	579846000000	410	2250080000000
420	601339000000	420	2601970000000
430	608987000000	430	2964610000000
440	614565000000	440	3326990000000
450	603788000000	450	3683290000000
460	618165000000	460	4042100000000
470	615858000000	470	4395710000000
480	619032000000	480	4754890000000
490	628316000000	490	5109440000000
500	647147000000	500	5462460000000
510	668733000000	510	5823240000000
520	709639000000	520	6182410000000
530	771829000000	530	6537990000000
540	855625000000	540	6892530000000
550	1011320000000	550	7247630000000
560	1334350000000	560	7601640000000
570	1638210000000	570	7954190000000
580	2032090000000	580	8306070000000
590	2560520000000	590	8660390000000
600	3136250000000	600	9015960000000
610	3789690000000	610	9370460000000
620	4509970000000	620	9725260000000
630	5241380000000	630	10083100000000
640	5997130000000	640	10436800000000
650	6750660000000	650	10792000000000
660	7485680000000	660	11142200000000
670	8210680000000	670	11487400000000
680	8902630000000	680	11826400000000
690	9385140000000	690	12159900000000
700	9723470000000	700	12499100000000
710	10180400000000	710	12822000000000
720	10675200000000	720	13142700000000
730	11163700000000	730	13456300000000
740	11690600000000	740	13759800000000
750	12198100000000	750	14065600000000
760	12791000000000	760	14359400000000
770	14263200000000	770	14654600000000
780	17703500000000	780	14945600000000
790	22805900000000	790	15232100000000
800	28526600000000	800	15508800000000
810	31451500000000	810	15780900000000
820	32422900000000	820	16046100000000
830	31982500000000	830	16310200000000
840	31350400000000	840	16560700000000
850	29602500000000	850	16797800000000
860	28406300000000	860	17041500000000
870	26768900000000	870	17274700000000
880	24300700000000	880	17501600000000
890	20619300000000	890	17713500000000
900	16165400000000	900	17921400000000
910	11620400000000	910	18136900000000
920	7683780000000	920	18336100000000
930	4695830000000	930	18523800000000
940	2605700000000	940	18697300000000
950	1300850000000	950	18853700000000
960	778168000000	960	18970600000000
970	407358000000	970	19021500000000
980	212610000000	980	18955200000000
990	116668000000	990	18724700000000
1000	68053100000	1000	18256700000000
1010	34168600000	1010	17455600000000
1020	21683200000	1020	16226000000000
1030	10363800000	1030	14561100000000
1040	10014100000	1040	12547300000000
1050	7423820000	1050	10301200000000
1060	2421600000	1060	8030520000000
1070	2361900000	1070	6323260000000
1080	2391280000	1080	5071630000000
1090	2389460000	1090	4024140000000
1100	0	1100	3150670000000
1110	--
1120	--
1130	--
1140	--
1150	--
1160	--
1170	--
1180	--
1190	--
1200	--

## Sheet: Fig. 3E
Design Wavelength [nm]	Detectivity [ Jones]	Design Wavelength [nm]	Detectivity [ Jones]	Detectivity [ Jones]
	Si		InGaAs	Ge
350	1401560000000	800	291111000000	23067100000
360	1319250000000	810	304444000000	25277700000
370	1270580000000	820	322222000000	27181800000
380	1383310000000	830	342222000000	26864100000
390	1617930000000	840	366667000000	27171600000
400	1915960000000	850	395556000000	28208700000
410	2250080000000	860	435556000000	29999100000
420	2601970000000	870	475556000000	31372400000
430	2964610000000	880	511111000000	30125200000
440	3326990000000	890	546667000000	29922200000
450	3683290000000	900	588889000000	32424900000
460	4042100000000	910	626667000000	35166300000
470	4395710000000	920	702222000000	34715400000
480	4754890000000	930	886667000000	36222900000
490	5109440000000	940	1075560000000	37791000000
500	5462460000000	950	1217780000000	38431500000
510	5823240000000	960	1242220000000	39323100000
520	6182410000000	970	1244440000000	40406300000
530	6537990000000	980	1284440000000	42549300000
540	6892530000000	990	1333330000000	43465500000
550	7247630000000	1000	1386670000000	44658400000
560	7601640000000	1010	1408890000000	45013000000
570	7954190000000	1020	1411110000000	46318600000
580	8306070000000	1030	1400000000000	47584300000
590	8660390000000	1040	1406670000000	48823400000
600	9015960000000	1050	1448890000000	50046000000
610	9370460000000	1060	1504440000000	51083100000
620	9725260000000	1070	1562220000000	52893000000
630	10083100000000	1080	1597780000000	53337800000
640	10436800000000	1090	1626670000000	54531700000
650	10792000000000	1100	1631110000000	55594500000
660	11142200000000	1110	1673330000000	55926500000
670	11487400000000	1120	1675560000000	56849900000
680	11826400000000	1130	1684440000000	57575500000
690	12159900000000	1140	1711110000000	58294900000
700	12499100000000	1150	1713330000000	59553400000
710	12822000000000	1160	1742220000000	60334300000
720	13142700000000	1170	1751110000000	61570300000
730	13456300000000	1180	1771110000000	62201600000
740	13759800000000	1190	1795560000000	63406800000
750	14065600000000	1200	1844440000000	64115000000
760	14359400000000	1210	1855560000000	64890800000
770	14654600000000	1220	1866670000000	65731200000
780	14945600000000	1230	1886670000000	66523400000
790	15232100000000	1240	1908890000000	66914800000
800	15508800000000	1250	1928890000000	67317600000
810	15780900000000	1260	1948890000000	68348600000
820	16046100000000	1270	1962220000000	69302700000
830	16310200000000	1280	1975560000000	70239400000
840	16560700000000	1290	1986670000000	71142300000
850	16797800000000	1300	1997780000000	72836400000
860	17041500000000	1310	2008890000000	72719500000
870	17274700000000	1320	2020000000000	73505600000
880	17501600000000	1330	2035560000000	74629800000
890	17713500000000	1340	2053330000000	74691300000
900	17921400000000	1350	2064440000000	75340000000
910	18136900000000	1360	2064440000000	75556300000
920	18336100000000	1370	2082220000000	72585300000
930	18523800000000	1380	2091110000000	76521700000
940	18697300000000	1390	2102220000000	74161500000
950	18853700000000	1400	2097780000000	76396700000
960	18970600000000	1410	2106670000000	77270800000
970	19021500000000	1420	2102220000000	78132700000
980	18955200000000	1430	2100000000000	80235700000
990	18724700000000	1440	2093330000000	80935700000
1000	18256700000000	1450	2095560000000	81987200000
1010	17455600000000	1460	2117780000000	84669200000
1020	16226000000000	1470	2128890000000	83939500000
1030	14561100000000	1480	2144440000000	84720400000
1040	12547300000000	1490	2160000000000	85854900000
1050	10301200000000	1500	2177780000000	86162400000
1060	8030520000000	1510	2188890000000	87252800000
1070	6323260000000	1520	2202220000000	87526400000
1080	5071630000000	1530	2222220000000	89373200000
1090	4024140000000	1540	2231110000000	90039300000
1100	3150670000000	1550	2228890000000	89968600000
		1560	2208890000000	88819800000
		1570	2180000000000	85943000000
		1580	2160000000000	80908000000
		1590	2137780000000	73716700000
		1600	2124440000000	66164700000
		1610	2102220000000	60583400000
		1620	2066670000000	55867100000
		1630	2026670000000	52339600000
		1640	1982220000000	49487400000
		1650	1942220000000	46136200000
		1660	1926670000000	43664300000
		1670	1695560000000	41645400000
		1680	1100000000000	38924400000
		1690	620000000000	36623700000
		1700	357778000000	34356700000
				32203500000
				30343400000
				28572500000
				26459300000
				24612500000
				22550600000
				20539800000
				18589600000
				16574700000
				14633700000

## Sheet: Fig. 4B
time [s]	PPG signal	time [s]	PPG signal
	d1=2 cm		d1=1 cm
0.006	0.06831	8e-07	-0.38808
0.007	0.0886	0.004	-0.39327
0.008	0.09339	0.008	-0.40114
0.009	0.09819	0.012	-0.40411
0.01	0.10611	0.016	-0.40891
0.011	0.10799	0.02	-0.42109
0.012	0.11151	0.024	-0.41971
0.013	0.10874	0.028	-0.41619
0.014	0.09953	0.032	-0.40765
0.015	0.09147	0.036	-0.39905
0.016	0.08438	0.04	-0.38506
0.017	0.07162	0.044	-0.36821
0.018	0.06665	0.048	-0.34452
0.019	0.06617	0.052	-0.32692
0.02	0.06245	0.056	-0.30058
0.021	0.06002	0.06	-0.2728
0.022	0.05889	0.064	-0.23655
0.023	0.0578	0.068	-0.20038
0.024	0.05549	0.072	-0.16512
0.025	0.05323	0.076	-0.11928
0.026	0.05554	0.08	-0.07471
0.027	0.06251	0.084	-0.02438
0.028	0.06649	0.088	0.02314
0.029	0.07082	0.092	0.06706
0.03	0.0756	0.096	0.11885
0.031	0.07637	0.1	0.16212
0.032	0.07641	0.104	0.19928
0.033	0.07698	0.108	0.23263
0.034	0.07807	0.112	0.2645
0.035	0.07515	0.116	0.29852
0.036	0.07596	0.12	0.32866
0.037	0.07267	0.124	0.3542
0.038	0.0685	0.128	0.37767
0.039	0.06789	0.132	0.39188
0.04	0.07539	0.136	0.40391
0.041	0.07754	0.14	0.40983
0.042	0.07443	0.144	0.42715
0.043	0.07059	0.148	0.43661
0.044	0.06602	0.152	0.44564
0.045	0.06526	0.156	0.44937
0.046	0.06713	0.16	0.45076
0.047	0.06273	0.164	0.45083
0.048	0.05793	0.168	0.44737
0.049	0.05734	0.172	0.44478
0.05	0.05205	0.176	0.44296
0.051	0.04996	0.18	0.43863
0.052	0.04138	0.184	0.43962
0.053	0.0354	0.188	0.44029
0.054	0.03403	0.192	0.43635
0.055	0.025	0.196	0.42929
0.056	0.02185	0.2	0.41937
0.057	0.02331	0.204	0.40681
0.058	0.0204	0.208	0.39187
0.059	0.01765	0.212	0.37807
0.06	0.01834	0.216	0.36902
0.061	0.01146	0.22	0.34955
0.062	0.00599	0.224	0.33565
0.063	0.00514	0.228	0.32324
0.064	0.0122	0.232	0.30838
0.065	0.00839	0.236	0.28378
0.066	0.01381	0.24	0.25769
0.067	0.0162	0.244	0.23833
0.068	0.02994	0.248	0.21391
0.069	0.0318	0.252	0.18491
0.07	0.03868	0.256	0.16409
0.071	0.03502	0.26	0.14295
0.072	0.03506	0.264	0.12206
0.073	0.0387	0.268	0.10197
0.074	0.04266	0.272	0.08201
0.075	0.04366	0.276	0.05944
0.076	0.04616	0.28	0.03477
0.077	0.04757	0.284	0.01167
0.078	0.04655	0.288	-0.01273
0.079	0.04882	0.292	-0.02246
0.08	0.04983	0.296	-0.04042
0.081	0.04833	0.3	-0.05394
0.082	0.04104	0.304	-0.06269
0.083	0.0415	0.308	-0.07087
0.084	0.04649	0.312	-0.08405
0.085	0.03928	0.316	-0.09103
0.086	0.03669	0.32	-0.09823
0.087	0.03669	0.324	-0.09772
0.088	0.03677	0.328	-0.09062
0.089	0.03896	0.332	-0.08121
0.09	0.03678	0.336	-0.07708
0.091	0.0335	0.34	-0.07157
0.092	0.03367	0.344	-0.06132
0.093	0.03534	0.348	-0.05728
0.094	0.03076	0.352	-0.05287
0.095	0.02643	0.356	-0.05263
0.096	0.03007	0.36	-0.04429
0.097	0.03396	0.364	-0.03887
0.098	0.03036	0.368	-0.03637
0.099	0.02574	0.372	-0.02702
0.1	0.02331	0.376	-0.02184
0.101	0.01776	0.38	-0.01959
0.102	0.02137	0.384	-0.02487
0.103	0.02185	0.388	-0.02229
0.104	0.01922	0.392	-0.02757
0.105	0.0212	0.396	-0.02985
0.106	0.0278	0.4	-0.03258
0.107	0.0391	0.404	-0.03137
0.108	0.04165	0.408	-0.03085
0.109	0.04327	0.412	-0.02328
0.11	0.04849	0.416	-0.02876
0.111	0.04176	0.42	-0.02726
0.112	0.03528	0.424	-0.02536
0.113	0.03669	0.428	-0.01649
0.114	0.0349	0.432	-0.01284
0.115	0.02983	0.436	-0.0098
0.116	0.02914	0.44	-0.004
0.117	0.03727	0.444	0.00472
0.118	0.0465	0.448	0.00879
0.119	0.04783	0.452	0.00709
0.12	0.04774	0.456	0.00302
0.121	0.04413	0.46	-0.00211
0.122	0.04136	0.464	-0.00821
0.123	0.04585	0.468	-0.01645
0.124	0.04977	0.472	-0.01894
0.125	0.05767	0.476	-0.02778
0.126	0.06508	0.48	-0.035
0.127	0.07083	0.484	-0.04817
0.128	0.06718	0.488	-0.05602
0.129	0.07095	0.492	-0.06278
0.13	0.06657	0.496	-0.08164
0.131	0.06836	0.5	-0.09673
0.132	0.06983	0.504	-0.1142
0.133	0.06776	0.508	-0.12912
0.134	0.06874	0.512	-0.14554
0.135	0.06628	0.516	-0.16296
0.136	0.06818	0.52	-0.17763
0.137	0.06547	0.524	-0.19351
0.138	0.05815	0.528	-0.21332
0.139	0.0494	0.532	-0.23001
0.14	0.0437	0.536	-0.25537
0.141	0.03321	0.54	-0.27664
0.142	0.03023	0.544	-0.29661
0.143	0.02825	0.548	-0.31481
0.144	0.02283	0.552	-0.33653
0.145	0.01851	0.556	-0.3548
0.146	0.01981	0.56	-0.37571
0.147	0.02228	0.564	-0.39557
0.148	0.02147	0.568	-0.41523
0.149	0.02395	0.572	-0.43428
0.15	0.02525	0.576	-0.45232
0.151	0.02546	0.58	-0.47223
0.152	0.03045	0.584	-0.48461
0.153	0.03053	0.588	-0.49359
0.154	0.02899	0.592	-0.50002
0.155	0.03231	0.596	-0.50804
0.156	0.03266	0.6	-0.51403
0.157	0.03326	0.604	-0.51768
0.158	0.02948	0.608	-0.51866
0.159	0.03024	0.612	-0.52119
0.16	0.03546	0.616	-0.52627
0.161	0.0406	0.62	-0.53046
0.162	0.04112	0.624	-0.53688
0.163	0.04476	0.628	-0.53763
0.164	0.04824	0.632	-0.53709
0.165	0.0503	0.636	-0.5462
0.166	0.05877	0.64	-0.54814
0.167	0.05488	0.644	-0.55528
0.168	0.05419	0.648	-0.55666
0.169	0.05342	0.652	-0.55894
0.17	0.04929	0.656	-0.56228
0.171	0.04625	0.66	-0.5591
0.172	0.04421	0.664	-0.54956
0.173	0.03983	0.668	-0.53829
0.174	0.04404	0.672	-0.52535
0.175	0.04447	0.676	-0.51866
0.176	0.04685	0.68	-0.51064
0.177	0.05109	0.684	-0.49698
0.178	0.05586	0.688	-0.48896
0.179	0.06107	0.692	-0.47252
0.18	0.0621	0.696	-0.46345
0.181	0.0588	0.7	-0.453
0.182	0.05546	0.704	-0.43369
0.183	0.05966	0.708	-0.41019
0.184	0.06803	0.712	-0.39497
0.185	0.07729	0.716	-0.37715
0.186	0.08291	0.72	-0.35814
0.187	0.09262	0.724	-0.34586
0.188	0.09859	0.728	-0.32608
0.189	0.10859	0.732	-0.31888
0.19	0.1193	0.736	-0.31529
0.191	0.12621	0.74	-0.31867
0.192	0.13251	0.744	-0.32134
0.193	0.13813	0.748	-0.32012
0.194	0.14298	0.752	-0.32728
0.195	0.14369	0.756	-0.34282
0.196	0.13682	0.76	-0.35649
0.197	0.13315	0.764	-0.36704
0.198	0.13245	0.768	-0.37893
0.199	0.13455	0.772	-0.39206
0.2	0.13154	0.776	-0.40184
0.201	0.13234	0.78	-0.41137
0.202	0.13358	0.784	-0.41721
0.203	0.13191	0.788	-0.42819
0.204	0.13951	0.792	-0.43759
0.205	0.1395	0.796	-0.45627
0.206	0.14609	0.8	-0.46725
0.207	0.15601	0.804	-0.47811
0.208	0.15822	0.808	-0.4886
0.209	0.16048	0.812	-0.49395
0.21	0.1627	0.816	-0.50947
0.211	0.16479	0.82	-0.51819
0.212	0.17451	0.824	-0.51869
0.213	0.18082	0.828	-0.51981
0.214	0.18372	0.832	-0.5292
0.215	0.18643	0.836	-0.53005
0.216	0.18556	0.84	-0.53018
0.217	0.19207	0.844	-0.53421
0.218	0.1936	0.848	-0.5333
0.219	0.1946	0.852	-0.54335
0.22	0.195	0.856	-0.53817
0.221	0.19799	0.86	-0.53575
0.222	0.19576	0.864	-0.52296
0.223	0.19604	0.868	-0.50805
0.224	0.19102	0.872	-0.4993
0.225	0.18515	0.876	-0.48838
0.226	0.18617	0.88	-0.4703
0.227	0.19416	0.884	-0.44008
0.228	0.19372	0.888	-0.40298
0.229	0.19604	0.892	-0.36427
0.23	0.18892	0.896	-0.3235
0.231	0.18801	0.9	-0.28032
0.232	0.18236	0.904	-0.22787
0.233	0.17658	0.908	-0.17939
0.234	0.1753	0.912	-0.12813
0.235	0.16758	0.916	-0.07966
0.236	0.16779	0.92	-0.02605
0.237	0.15922	0.924	0.02837
0.238	0.14967	0.928	0.08458
0.239	0.15026	0.932	0.13378
0.24	0.14559	0.936	0.17618
0.241	0.14035	0.94	0.223
0.242	0.1347	0.944	0.27
0.243	0.12427	0.948	0.31173
0.244	0.11697	0.952	0.34935
0.245	0.10966	0.956	0.38001
0.246	0.1058	0.96	0.40541
0.247	0.10235	0.964	0.42803
0.248	0.09172	0.968	0.45042
0.249	0.08839	0.972	0.46545
0.25	0.08148	0.976	0.47507
0.251	0.079	0.98	0.47869
0.252	0.06882	0.984	0.4803
0.253	0.06666	0.988	0.48395
0.254	0.0604	0.992	0.47695
0.255	0.05476	0.996	0.4758
0.256	0.05442	1	0.47049
0.257	0.05055	1.004	0.46664
0.258	0.03878	1.008	0.46417
0.259	0.03147	1.012	0.44744
0.26	0.02087	1.016	0.43639
0.261	0.01809	1.02	0.42765
0.262	0.01423	1.024	0.42577
0.263	0.00943	1.028	0.41853
0.264	0.0084	1.032	0.41714
0.265	0.00356	1.036	0.41073
0.266	0.00415	1.04	0.40727
0.267	0.00134	1.044	0.40702
0.268	-0.00144	1.048	0.40904
0.269	-0.00275	1.052	0.40013
0.27	-0.00825	1.056	0.39288
0.271	-0.01455	1.06	0.39545
0.272	-0.02033	1.064	0.39149
0.273	-0.0255	1.068	0.38478
0.274	-0.02998	1.072	0.37127
0.275	-0.03369	1.076	0.35011
0.276	-0.03655	1.08	0.33398
0.277	-0.04631	1.084	0.32008
0.278	-0.05068	1.088	0.30319
0.279	-0.04966	1.092	0.27479
0.28	-0.04896	1.096	0.24109
0.281	-0.04851	1.1	0.21602
0.282	-0.0515	1.104	0.18771
0.283	-0.04684	1.108	0.16438
0.284	-0.05328	1.112	0.13415
0.285	-0.05197	1.116	0.10847
0.286	-0.05067	1.12	0.0799
0.287	-0.05257	1.124	0.0566
0.288	-0.05768	1.128	0.03569
0.289	-0.0537	1.132	0.01632
0.29	-0.04511	1.136	0.00342
0.291	-0.03628	1.14	-0.00579
0.292	-0.03158	1.144	-0.01538
0.293	-0.03875	1.148	-0.02165
0.294	-0.03778	1.152	-0.02545
0.295	-0.04431	1.156	-0.0342
0.296	-0.03957	1.16	-0.0353
0.297	-0.04241	1.164	-0.03953
0.298	-0.04509	1.168	-0.03563
0.299	-0.0444	1.172	-0.03695
0.3	-0.04363	1.176	-0.03561
0.301	-0.05061	1.18	-0.02698
0.302	-0.04655	1.184	-0.02123
0.303	-0.04375	1.188	-0.01624
0.304	-0.04541	1.192	-0.01195
0.305	-0.04371	1.196	-0.01154
0.306	-0.04966	1.2	-0.01378
0.307	-0.04771	1.204	-0.00762
0.308	-0.04231	1.208	-0.00989
0.309	-0.03988	1.212	-0.01739
0.31	-0.04032	1.216	-0.02246
0.311	-0.04162	1.22	-0.02266
0.312	-0.04048	1.224	-0.02128
0.313	-0.04339	1.228	-0.02287
0.314	-0.05035	1.232	-0.01967
0.315	-0.05238	1.236	-0.01952
0.316	-0.06056	1.24	-0.01467
0.317	-0.0574	1.244	-0.00965
0.318	-0.05845	1.248	-0.00447
0.319	-0.05464	1.252	-0.00242
0.32	-0.057	1.256	-0.00357
0.321	-0.05903	1.26	-0.000258851
0.322	-0.06207	1.264	0.00289
0.323	-0.06949	1.268	0.00908
0.324	-0.06783	1.272	0.01048
0.325	-0.06492	1.276	0.01031
0.326	-0.05747	1.28	0.01302
0.327	-0.06433	1.284	0.01533
0.328	-0.05773	1.288	0.01849
0.329	-0.05005	1.292	0.01921
0.33	-0.04252	1.296	0.02398
0.331	-0.03516	1.3	0.02952
0.332	-0.02671	1.304	0.03583
0.333	-0.02827	1.308	0.03712
0.334	-0.02898	1.312	0.0333
0.335	-0.02455	1.316	0.03532
0.336	-0.02295	1.32	0.03536
0.337	-0.01537	1.324	0.03921
0.338	-0.00648	1.328	0.04116
0.339	0.00102	1.332	0.04332
0.34	0.00825	1.336	0.04257
0.341	0.013	1.34	0.03578
0.342	0.01503	1.344	0.0354
0.343	0.0173	1.348	0.02931
0.344	0.02403	1.352	0.02221
0.345	0.03169	1.356	0.01754
0.346	0.04458	1.36	0.01101
0.347	0.06253	1.364	-0.000420638
0.348	0.06857	1.368	-0.01002
0.349	0.07801	1.372	-0.02209
0.35	0.09061	1.376	-0.03513
0.351	0.10293	1.38	-0.04765
0.352	0.10824	1.384	-0.05611
0.353	0.11403	1.388	-0.07256
0.354	0.13109	1.392	-0.089
0.355	0.14041	1.396	-0.10529
0.356	0.14957	1.4	-0.11797
0.357	0.15378	1.404	-0.13133
0.358	0.16635	1.408	-0.14842
0.359	0.17927	1.412	-0.15672
0.36	0.1899	1.416	-0.16044
0.361	0.19351	1.42	-0.16826
0.362	0.19442	1.424	-0.17202
0.363	0.19691	1.428	-0.17915
0.364	0.20208	1.432	-0.18603
0.365	0.21313	1.436	-0.1911
0.366	0.21121	1.44	-0.19856
0.367	0.21635	1.444	-0.2016
0.368	0.22072	1.448	-0.1999
0.369	0.21978	1.452	-0.20995
0.37	0.21548	1.456	-0.21721
0.371	0.21229	1.46	-0.22925
0.372	0.21145	1.464	-0.24011
0.373	0.20647	1.468	-0.24964
0.374	0.20519	1.472	-0.25893
0.375	0.20313	1.476	-0.26656
0.376	0.20039	1.48	-0.27691
0.377	0.19375	1.484	-0.28332
0.378	0.18651	1.488	-0.28564
0.379	0.17867	1.492	-0.29927
0.38	0.17475	1.496	-0.31185
0.381	0.16577	1.5	-0.31884
0.382	0.15955	1.504	-0.32016
0.383	0.16071	1.508	-0.32472
0.384	0.16166	1.512	-0.32791
0.385	0.15358	1.516	-0.33167
0.386	0.1489	1.52	-0.33147
0.387	0.14451	1.524	-0.33184
0.388	0.14385	1.528	-0.32959
0.389	0.14059	1.532	-0.32024
0.39	0.13489	1.536	-0.31492
0.391	0.12887	1.54	-0.30721
0.392	0.12261	1.544	-0.29525
0.393	0.12073	1.548	-0.28364
0.394	0.12213	1.552	-0.27249
0.395	0.11595	1.556	-0.26514
0.396	0.10884	1.56	-0.25269
0.397	0.1087	1.564	-0.23976
0.398	0.10139	1.568	-0.22767
0.399	0.09808	1.572	-0.22105
0.4	0.08785	1.576	-0.21224
0.401	0.08179	1.58	-0.20915
0.402	0.07545	1.584	-0.20081
0.403	0.07219	1.588	-0.19053
0.404	0.06889	1.592	-0.18933
0.405	0.06242	1.596	-0.18945
0.406	0.05616	1.6	-0.18975
0.407	0.05675	1.604	-0.19028
0.408	0.05005	1.608	-0.19239
0.409	0.0452	1.612	-0.2007
0.41	0.04558	1.616	-0.20301
0.411	0.04353	1.62	-0.20259
0.412	0.0424	1.624	-0.20392
0.413	0.04229	1.628	-0.21144
0.414	0.03873	1.632	-0.22188
0.415	0.03829	1.636	-0.23397
0.416	0.02995	1.64	-0.24193
0.417	0.02724	1.644	-0.24896
0.418	0.02234	1.648	-0.25498
0.419	0.02173	1.652	-0.25991
0.42	0.02542	1.656	-0.26695
0.421	0.0302	1.66	-0.26702
0.422	0.02833	1.664	-0.26787
0.423	0.0321	1.668	-0.27075
0.424	0.03367	1.672	-0.27246
0.425	0.03171	1.676	-0.27636
0.426	0.04171	1.68	-0.27025
0.427	0.04028	1.684	-0.27181
0.428	0.0429	1.688	-0.26892
0.429	0.0462	1.692	-0.26636
0.43	0.0534	1.696	-0.25993
0.431	0.06121	1.7	-0.2565
0.432	0.06962	1.704	-0.25077
0.433	0.07411	1.708	-0.24002
0.434	0.07458	1.712	-0.22609
0.435	0.07541	1.716	-0.21155
0.436	0.08427	1.72	-0.19127
0.437	0.08879	1.724	-0.16135
0.438	0.08436	1.728	-0.13347
0.439	0.08762	1.732	-0.10054
0.44	0.09194	1.736	-0.06985
0.441	0.0927	1.74	-0.02992
0.442	0.09754	1.744	0.00606
0.443	0.09858	1.748	0.04496
0.444	0.10346	1.752	0.08579
0.445	0.10758	1.756	0.1276
0.446	0.10631	1.76	0.17066
0.447	0.11514	1.764	0.21855
0.448	0.12303	1.768	0.26582
0.449	0.13008	1.772	0.3116
0.45	0.13182	1.776	0.355
0.451	0.13154	1.78	0.39965
0.452	0.12595	1.784	0.44148
0.453	0.12404	1.788	0.47638
0.454	0.12255	1.792	0.51128
0.455	0.11817	1.796	0.54085
0.456	0.11537	1.8	0.56881
0.457	0.11282	1.804	0.58661
0.458	0.11371	1.808	0.60705
0.459	0.11147	1.812	0.62292
0.46	0.11058	1.816	0.63686
0.461	0.10968	1.82	0.6483
0.462	0.11527	1.824	0.65801
0.463	0.11507	1.828	0.66809
0.464	0.11689	1.832	0.67696
0.465	0.11755	1.836	0.6786
0.466	0.12165	1.84	0.67854
0.467	0.117	1.844	0.67788
0.468	0.11142	1.848	0.67858
0.469	0.10944	1.852	0.67289
0.47	0.11116	1.856	0.65885
0.471	0.1089	1.86	0.65337
0.472	0.10729	1.864	0.64434
0.473	0.10641	1.868	0.63855
0.474	0.10634	1.872	0.6286
0.475	0.10387	1.876	0.61489
0.476	0.10229	1.88	0.59454
0.477	0.1016	1.884	0.57366
0.478	0.09727	1.888	0.55914
0.479	0.09577	1.892	0.53458
0.48	0.09258	1.896	0.51266
0.481	0.08768	1.9	0.48924
0.482	0.08109	1.904	0.46801
0.483	0.07733	1.908	0.44492
0.484	0.07322	1.912	0.42828
0.485	0.06882	1.916	0.40637
0.486	0.06875	1.92	0.38305
0.487	0.07318	1.924	0.36216
0.488	0.07	1.928	0.33654
0.489	0.06709	1.932	0.31581
0.49	0.06909	1.936	0.29281
0.491	0.07287	1.94	0.2681
0.492	0.07733	1.944	0.24218
0.493	0.07686	1.948	0.22654
0.494	0.07152	1.952	0.21393
0.495	0.06585	1.956	0.19585
0.496	0.06315	1.96	0.17599
0.497	0.05567	1.964	0.16701
0.498	0.05123	1.968	0.15706
0.499	0.04334	1.972	0.14075
0.5	0.03655	1.976	0.1327
0.501	0.02959	1.98	0.12675
0.502	0.02247	1.984	0.12331
0.503	0.01973	1.988	0.12028
0.504	0.02019	1.992	0.10898
0.505	0.01619	1.996	0.09419
0.506	0.0169	2	0.07733
0.507	0.01464	2.004	0.07084
0.508	0.01732	2.008	0.07168
0.509	0.01729	2.012	0.06656
0.51	0.01134	2.016	0.06675
0.511	0.01049	2.02	0.06263
0.512	0.01021	2.024	0.0654
0.513	0.01049	2.028	0.06613
0.514	0.01134	2.032	0.06492
0.515	0.00947	2.036	0.06176
0.516	0.01262	2.04	0.06313
0.517	0.01955	2.044	0.05794
0.518	0.01468	2.048	0.05384
0.519	0.01475	2.052	0.05395
0.52	0.0164	2.056	0.05163
0.521	0.02612	2.06	0.05453
0.522	0.03162	2.064	0.06258
0.523	0.03291	2.068	0.07906
0.524	0.03646	2.072	0.09052
0.525	0.03901	2.076	0.09703
0.526	0.0418	2.08	0.10314
0.527	0.03701	2.084	0.11666
0.528	0.04013	2.088	0.12212
0.529	0.04207	2.092	0.13063
0.53	0.04738	2.096	0.13443
0.531	0.04956	2.1	0.13681
0.532	0.05191	2.104	0.13779
0.533	0.05442	2.108	0.13734
0.534	0.05709	2.112	0.12969
0.535	0.04756	2.116	0.11928
0.536	0.04905	2.12	0.11184
0.537	0.04593	2.124	0.10861
0.538	0.04593	2.128	0.11171
0.539	0.04123	2.132	0.10448
0.54	0.04286	2.136	0.09154
0.541	0.0476	2.14	0.0807
0.542	0.04781	2.144	0.0766
0.543	0.04357	2.148	0.0704
0.544	0.0394	2.152	0.06108
0.545	0.03532	2.156	0.05014
0.546	0.03585	2.16	0.04237
0.547	0.03655	2.164	0.029
0.548	0.03169	2.168	0.02922
0.549	0.03037	2.172	0.02012
0.55	0.03062	2.176	0.00993
0.551	0.03253	2.18	0.000299355
0.552	0.0271	2.184	-0.01164
0.553	0.02207	2.188	-0.019
0.554	0.02191	2.192	-0.035
0.555	0.01753	2.196	-0.05609
0.556	0.0134	2.2	-0.07306
0.557	0.01068	2.204	-0.08565
0.558	0.01384	2.208	-0.1059
0.559	0.01504	2.212	-0.12128
0.56	0.01625	2.216	-0.13939
0.561	0.01409	2.22	-0.15551
0.562	0.01748	2.224	-0.1662
0.563	0.02508	2.228	-0.1692
0.564	0.02908	2.232	-0.17973
0.565	0.03721	2.236	-0.18974
0.566	0.04947	2.24	-0.19772
0.567	0.05813	2.244	-0.1989
0.568	0.06318	2.248	-0.1975
0.569	0.06907	2.252	-0.20679
0.57	0.07903	2.256	-0.20778
0.571	0.08395	2.26	-0.21007
0.572	0.08706	2.264	-0.20567
0.573	0.08826	2.268	-0.20672
0.574	0.09203	2.272	-0.20655
0.575	0.09177	2.276	-0.20962
0.576	0.09197	2.28	-0.20358
0.577	0.09581	2.284	-0.20062
0.578	0.09423	2.288	-0.19737
0.579	0.08713	2.292	-0.19956
0.58	0.08673	2.296	-0.20389
0.581	0.08191	2.3	-0.2091
0.582	0.08041	2.304	-0.20739
0.583	0.08098	2.308	-0.2064
0.584	0.08371	2.312	-0.21052
0.585	0.07764	2.316	-0.21966
0.586	0.07717	2.32	-0.22475
0.587	0.07464	2.324	-0.22899
0.588	0.07146	2.328	-0.23355
0.589	0.0678	2.332	-0.23507
0.59	0.06381	2.336	-0.23668
0.591	0.05512	2.34	-0.24476
0.592	0.05417	2.344	-0.24244
0.593	0.0501	2.348	-0.23988
0.594	0.0451	2.352	-0.24396
0.595	0.03934	2.356	-0.24677
0.596	0.03296	2.36	-0.25473
0.597	0.02489	2.364	-0.25868
0.598	0.01528	2.368	-0.25971
0.599	0.01211	2.372	-0.26665
0.6	0.00462	2.376	-0.27809
0.601	-0.00369	2.38	-0.2894
0.602	-0.01711	2.384	-0.29927
0.603	-0.02764	2.388	-0.30431
0.604	-0.0363	2.392	-0.30562
0.605	-0.04731	2.396	-0.31078
0.606	-0.05909	2.4	-0.3118
0.607	-0.07006	2.404	-0.31299
0.608	-0.08115	2.408	-0.31536
0.609	-0.0933	2.412	-0.32193
0.61	-0.10491	2.416	-0.33256
0.611	-0.11896	2.42	-0.33606
0.612	-0.12739	2.424	-0.34
0.613	-0.13439	2.428	-0.35196
0.614	-0.14545	2.432	-0.36405
0.615	-0.16032	2.436	-0.37946
0.616	-0.16976	2.44	-0.38583
0.617	-0.18589	2.444	-0.39083
0.618	-0.19752	2.448	-0.39758
0.619	-0.21107	2.452	-0.40271
0.62	-0.21861	2.456	-0.41068
0.621	-0.22454	2.46	-0.41366
0.622	-0.22869	2.464	-0.41033
0.623	-0.23419	2.468	-0.40052
0.624	-0.2364	2.472	-0.40214
0.625	-0.23652	2.476	-0.41065
0.626	-0.22788	2.48	-0.42042
0.627	-0.22917	2.484	-0.42262
0.628	-0.22475	2.488	-0.42069
0.629	-0.21908	2.492	-0.42388
0.63	-0.21662	2.496	-0.42468
0.631	-0.21281	2.5	-0.41763
0.632	-0.21096	2.504	-0.40953
0.633	-0.2066	2.508	-0.39164
0.634	-0.2031	2.512	-0.37983
0.635	-0.20187	2.516	-0.36678
0.636	-0.19659	2.52	-0.34852
0.637	-0.1907	2.524	-0.3256
0.638	-0.18639	2.528	-0.30642
0.639	-0.18063	2.532	-0.28388
0.64	-0.17491	2.536	-0.25417
0.641	-0.16165	2.54	-0.22123
0.642	-0.15533	2.544	-0.19352
0.643	-0.14382	2.548	-0.16404
0.644	-0.13307	2.552	-0.13232
0.645	-0.13108	2.556	-0.10123
0.646	-0.12455	2.56	-0.05927
0.647	-0.11701	2.564	-0.02284
0.648	-0.10871	2.568	0.01501
0.649	-0.09987	2.572	0.05793
0.65	-0.08622	2.576	0.094
0.651	-0.07572	2.58	0.13788
0.652	-0.06535	2.584	0.17314
0.653	-0.05535	2.588	0.21444
0.654	-0.04141	2.592	0.24407
0.655	-0.03027	2.596	0.26889
0.656	-0.01889	2.6	0.29825
0.657	-0.0133	2.604	0.33261
0.658	-0.00146	2.608	0.36349
0.659	0.00864	2.612	0.39024
0.66	0.01886	2.616	0.41222
0.661	0.02131	2.62	0.43661
0.662	0.02819	2.624	0.45508
0.663	0.0251	2.628	0.47171
0.664	0.02549	2.632	0.48279
0.665	0.02601	2.636	0.49247
0.666	0.02657	2.64	0.50166
0.667	0.02255	2.644	0.50686
0.668	0.0249	2.648	0.51109
0.669	0.03361	2.652	0.51748
0.67	0.02992	2.656	0.51164
0.671	0.02611	2.66	0.50577
0.672	0.01756	2.664	0.49853
0.673	0.01975	2.668	0.48992
0.674	0.01384	2.672	0.47674
0.675	0.00631	2.676	0.46361
0.676	0.0049	2.68	0.45194
0.677	-0.000157768	2.684	0.43745
0.678	-0.00432	2.688	0.42693
0.679	-0.01088	2.692	0.40969
0.68	-0.00881	2.696	0.39059
0.681	-0.01039	2.7	0.37778
0.682	-0.01108	2.704	0.36266
0.683	-0.00759	2.708	0.349
0.684	-0.00439	2.712	0.32955
0.685	-0.00139	2.716	0.30808
0.686	0.00603	2.72	0.28961
0.687	0.01021	2.724	0.27143
0.688	0.01122	2.728	0.24955
0.689	0.01689	2.732	0.22776
0.69	0.02151	2.736	0.20653
0.691	0.01936	2.74	0.18636
0.692	0.01499	2.744	0.16318
0.693	0.00512	2.748	0.14069
0.694	0.00201	2.752	0.12258
0.695	-0.000813074	2.756	0.1015
0.696	-0.00327	2.76	0.0857
0.697	-0.00857	2.764	0.0711
0.698	-0.00889	2.768	0.05821
0.699	-0.01321	2.772	0.03639
0.7	-0.02609	2.776	0.017
0.701	-0.03079	2.78	0.0081
0.702	-0.02401	2.784	-0.00101
0.703	-0.02898	2.788	-0.01126
0.704	-0.03335	2.792	-0.01912
0.705	-0.03383	2.796	-0.02436
0.706	-0.03487	2.8	-0.03001
0.707	-0.04094	2.804	-0.02808
0.708	-0.04624	2.808	-0.02742
0.709	-0.04294	2.812	-0.02254
0.71	-0.03544	2.816	-0.02103
0.711	-0.03583	2.82	-0.01692
0.712	-0.03295	2.824	-0.01461
0.713	-0.03318	2.828	-0.01526
0.714	-0.03646	2.832	-0.01558
0.715	-0.03949	2.836	-0.01558
0.716	-0.04557	2.84	-0.01526
0.717	-0.04694	2.844	-0.01461
0.718	-0.04815	2.848	-0.01035
0.719	-0.04467	2.852	-0.01023
0.72	-0.04422	2.856	-0.00642
0.721	-0.04807	2.86	-0.00667
0.722	-0.04973	2.864	-0.00642
0.723	-0.04591	2.868	-0.00241
0.724	-0.04756	2.872	-0.00237
0.725	-0.05335	2.876	-0.0063
0.726	-0.05873	2.88	-0.00646
0.727	-0.0637	2.884	-0.00739
0.728	-0.06045	2.888	-0.01363
0.729	-0.06117	2.892	-0.024
0.73	-0.0625	2.896	-0.02505
0.731	-0.05981	2.9	-0.02461
0.732	-0.05624	2.904	-0.02392
0.733	-0.06522	2.908	-0.02299
0.734	-0.06667	2.912	-0.02182
0.735	-0.07035	2.916	-0.01712
0.736	-0.07298	2.92	-0.01006
0.737	-0.0791	2.924	-0.000493468
0.738	-0.08096	2.928	0.0073
0.739	-0.07403	2.932	0.00901
0.74	-0.07832	2.936	0.000275069
0.741	-0.08282	2.94	-0.00327
0.742	-0.08432	2.944	-0.00803
0.743	-0.08735	2.948	-0.01055
0.744	-0.08738	2.952	-0.01185
0.745	-0.08762	2.956	-0.01943
0.746	-0.08797	2.96	-0.02851
0.747	-0.08383	2.964	-0.03884
0.748	-0.08285	2.968	-0.0469
0.749	-0.08167	2.972	-0.068
0.75	-0.08349	2.976	-0.08189
0.751	-0.08049	2.98	-0.10069
0.752	-0.07712	2.984	-0.11311
0.753	-0.07785	2.988	-0.12667
0.754	-0.08721	2.992	-0.14558
0.755	-0.093	2.996	-0.15848
0.756	-0.09077	3	-0.1728
0.757	-0.09154	3.004	-0.18813
0.758	-0.08749	3.008	-0.20532
0.759	-0.08761	3.012	-0.22068
0.76	-0.08862	3.016	-0.23576
0.761	-0.09052	3.02	-0.24882
0.762	-0.09003	3.024	-0.26391
0.763	-0.09817	3.028	-0.28062
0.764	-0.10266	3.032	-0.29081
0.765	-0.10678	3.036	-0.3019
0.766	-0.10929	3.04	-0.31028
0.767	-0.10689	3.044	-0.32142
0.768	-0.10406	3.048	-0.33508
0.769	-0.09741	3.052	-0.35109
0.77	-0.09914	3.056	-0.36483
0.771	-0.09363	3.06	-0.37169
0.772	-0.0918	3.064	-0.37933
0.773	-0.09029	3.068	-0.38312
0.774	-0.09686	3.072	-0.38425
0.775	-0.0992	3.076	-0.3917
0.776	-0.10187	3.08	-0.38991
0.777	-0.10486	3.084	-0.38663
0.778	-0.10818	3.088	-0.38177
0.779	-0.11182	3.092	-0.37978
0.78	-0.11579	3.096	-0.36832
0.781	-0.11225	3.1	-0.35832
0.782	-0.1167	3.104	-0.34642
0.783	-0.12131	3.108	-0.33379
0.784	-0.1228	3.112	-0.32161
0.785	-0.12437	3.116	-0.30979
0.786	-0.12468	3.12	-0.30279
0.787	-0.12492	3.124	-0.29733
0.788	-0.12171	3.128	-0.29341
0.789	-0.12599	3.132	-0.29228
0.79	-0.12667	3.136	-0.29519
0.791	-0.1282	3.14	-0.30089
0.792	-0.13379	3.144	-0.30156
0.793	-0.14342	3.148	-0.31597
0.794	-0.14154	3.152	-0.31947
0.795	-0.14692	3.156	-0.33209
0.796	-0.1472	3.16	-0.34147
0.797	-0.14557	3.164	-0.35206
0.798	-0.1465	3.168	-0.36504
0.799	-0.1467	3.172	-0.37906
0.8	-0.154	3.176	-0.39609
0.801	-0.15291	3.18	-0.40705
0.802	-0.15907	3.184	-0.41967
0.803	-0.15373	3.188	-0.42285
0.804	-0.15369	3.192	-0.42425
0.805	-0.14988	3.196	-0.43481
0.806	-0.1455	3.2	-0.43444
0.807	-0.14501	3.204	-0.43869
0.808	-0.14388	3.208	-0.43655
0.809	-0.14539	3.212	-0.43255
0.81	-0.14179	3.216	-0.42668
0.811	-0.1409	3.22	-0.41895
0.812	-0.14282	3.224	-0.40608
0.813	-0.13988	3.228	-0.39252
0.814	-0.13872	3.232	-0.37945
0.815	-0.13623	3.236	-0.37461
0.816	-0.12928	3.24	-0.36571
0.817	-0.12124	3.244	-0.36058
0.818	-0.11344	3.248	-0.34819
0.819	-0.1105	3.252	-0.33755
0.82	-0.1068	3.256	-0.33967
0.821	-0.0992	3.26	-0.34235
0.822	-0.09687	3.264	-0.34123
0.823	-0.09089	3.268	-0.34873
0.824	-0.08135	3.272	-0.34493
0.825	-0.08059	3.276	-0.35204
0.826	-0.07644	3.28	-0.35792
0.827	-0.07224	3.284	-0.36159
0.828	-0.07136	3.288	-0.37438
0.829	-0.06287	3.292	-0.38113
0.83	-0.05912	3.296	-0.38883
0.831	-0.05111	3.3	-0.38761
0.832	-0.04667	3.304	-0.38447
0.833	-0.03805	3.308	-0.37533
0.834	-0.04091	3.312	-0.36852
0.835	-0.04437	3.316	-0.36014
0.836	-0.04414	3.32	-0.3373
0.837	-0.04821	3.324	-0.31168
0.838	-0.049	3.328	-0.2761
0.839	-0.04994	3.332	-0.23896
0.84	-0.04667	3.336	-0.20089
0.841	-0.05038	3.34	-0.15808
0.842	-0.04565	3.344	-0.11128
0.843	-0.04369	3.348	-0.06245
0.844	-0.03682	3.352	-0.01686
0.845	-0.02513	3.356	0.02467
0.846	-0.01644	3.36	0.07363
0.847	-0.01084	3.364	0.11816
0.848	-0.00394	3.368	0.16529
0.849	0.00284	3.372	0.20193
0.85	0.01262	3.376	0.23047
0.851	0.02329	3.38	0.26027
0.852	0.02695	3.384	0.2917
0.853	0.03446	3.388	0.32269
0.854	0.04237	3.392	0.3447
0.855	0.04599	3.396	0.36473
0.856	0.05289	3.4	0.38206
0.857	0.05963	3.404	0.39729
0.858	0.06276	3.408	0.40329
0.859	0.07768	3.412	0.41632
0.86	0.07968	3.416	0.4236
0.861	0.08415	3.42	0.42927
0.862	0.09094	3.424	0.43426
0.863	0.09542	3.428	0.43833
0.864	0.09423	3.432	0.44131
0.865	0.09629	3.436	0.43985
0.866	0.10479	3.44	0.44293
0.867	0.11075	3.444	0.43953
0.868	0.11095	3.448	0.43748
0.869	0.10994	3.452	0.42903
0.87	0.10771	3.456	0.422
0.871	0.10099	3.46	0.41319
0.872	0.09876	3.464	0.40722
0.873	0.09978	3.468	0.40299
0.874	0.09959	3.472	0.39168
0.875	0.09498	3.476	0.38127
0.876	0.08923	3.48	0.372
0.877	0.08236	3.484	0.35966
0.878	0.07889	3.488	0.34456
0.879	0.07562	3.492	0.33032
0.88	0.0681	3.496	0.31609
0.881	0.05632	3.5	0.29907
0.882	0.05585	3.504	0.28882
0.883	0.05449	3.508	0.27691
0.884	0.04912	3.512	0.2582
0.885	0.04764	3.516	0.23779
0.886	0.04567	3.52	0.21296
0.887	0.04667	3.524	0.19077
0.888	0.04633	3.528	0.16725
0.889	0.05272	3.532	0.14749
0.89	0.04606	3.536	0.12433
0.891	0.04216	3.54	0.09708
0.892	0.03798	3.544	0.07404
0.893	0.02922	3.548	0.04467
0.894	0.01932	3.552	0.01721
0.895	0.013	3.556	-0.01249
0.896	0.0072	3.56	-0.03956
0.897	-0.00363	3.564	-0.06039
0.898	-0.01728	3.568	-0.0824
0.899	-0.03236	3.572	-0.10073
0.9	-0.04414	3.576	-0.11506
0.901	-0.05694	3.58	-0.12834
0.902	-0.06597	3.584	-0.13252
0.903	-0.07747	3.588	-0.13508
0.904	-0.09246	3.592	-0.13705
0.905	-0.10092	3.596	-0.13497
0.906	-0.11036	3.6	-0.13197
0.907	-0.12044	3.604	-0.12468
0.908	-0.13412	3.608	-0.11756
0.909	-0.14664	3.612	-0.0995
0.91	-0.15774	3.616	-0.08725
0.911	-0.17375	3.62	-0.07751
0.912	-0.1744	3.624	-0.06254
0.913	-0.1841	3.628	-0.04689
0.914	-0.19166	3.632	-0.03634
0.915	-0.19245	3.636	-0.02769
0.916	-0.19414	3.64	-0.02306
0.917	-0.19337	3.644	-0.01023
0.918	-0.19786	3.648	0.00044495
0.919	-0.19661	3.652	0.00773
0.92	-0.1954	3.656	0.00504
0.921	-0.19751	3.66	0.00459
0.922	-0.19723	3.664	-0.00154
0.923	-0.19465	3.668	-0.00239
0.924	-0.18656	3.672	-0.00578
0.925	-0.1775	3.676	-0.01048
0.926	-0.17076	3.68	-0.01318
0.927	-0.16186	3.684	-0.01381
0.928	-0.15545	3.688	-0.02457
0.929	-0.14839	3.692	-0.02981
0.93	-0.1363	3.696	-0.04048
0.931	-0.12709	3.7	-0.04868
0.932	-0.12093	3.704	-0.05752
0.933	-0.11023	3.708	-0.06685
0.934	-0.09843	3.712	-0.07321
0.935	-0.08899	3.716	-0.0842
0.936	-0.0834	3.72	-0.0951
0.937	-0.0787	3.724	-0.09794
0.938	-0.07193	3.728	-0.10475
0.939	-0.0699	3.732	-0.10747
0.94	-0.06386	3.736	-0.12142
0.941	-0.05858	3.74	-0.13087
0.942	-0.04524	3.744	-0.13566
0.943	-0.04285	3.748	-0.1368
0.944	-0.03279	3.752	-0.14304
0.945	-0.02634	3.756	-0.15087
0.946	-0.01921	3.76	-0.16331
0.947	-0.01163	3.764	-0.16002
0.948	-0.00385	3.768	-0.16853
0.949	0.00843	3.772	-0.17874
0.95	0.01723	3.776	-0.19166
0.951	0.02104	3.78	-0.20126
0.952	0.0319	3.784	-0.21706
0.953	0.03981	3.788	-0.22325
0.954	0.04904	3.792	-0.23971
0.955	0.05812	3.796	-0.25398
0.956	0.06554	3.8	-0.26145
0.957	0.0756	3.804	-0.27102
0.958	0.08484	3.808	-0.27935
0.959	0.09312	3.812	-0.28634
0.96	0.10026	3.816	-0.2952
0.961	0.10283	3.82	-0.30139
0.962	0.10839	3.824	-0.30162
0.963	0.11351	3.828	-0.30036
0.964	0.11803	3.832	-0.29752
0.965	0.12834	3.836	-0.29756
0.966	0.13335	3.84	-0.29594
0.967	0.13751	3.844	-0.28484
0.968	0.14073	3.848	-0.27771
0.969	0.13513	3.852	-0.26463
0.97	0.14063	3.856	-0.26426
0.971	0.14488	3.86	-0.25518
0.972	0.14662	3.864	-0.24177
0.973	0.13928	3.868	-0.22957
0.974	0.1396	3.872	-0.22414
0.975	0.13522	3.876	-0.2253
0.976	0.13717	3.88	-0.22845
0.977	0.13114	3.884	-0.22567
0.978	0.1294	3.888	-0.23363
0.979	0.12742	3.892	-0.24443
0.98	0.12848	3.896	-0.26125
0.981	0.12812	3.9	-0.28411
0.982	0.12643	3.904	-0.30401
0.983	0.1202	3.908	-0.31313
0.984	0.1218	3.912	-0.33798
0.985	0.12355	3.916	-0.35719
0.986	0.12109	3.92	-0.36623
0.987	0.1145	3.924	-0.37731
0.988	0.11159	3.928	-0.39033
0.989	0.10464	3.932	-0.39748
0.99	0.10473	3.936	-0.40322
0.991	0.09969	3.94	-0.4062
0.992	0.09537	3.944	-0.40182
0.993	0.08857	3.948	-0.40227
0.994	0.09041	3.952	-0.403
0.995	0.08868	3.956	-0.39629
0.996	0.0822	3.96	-0.38666
0.997	0.07881	3.964	-0.37287
0.998	0.0753	3.968	-0.35945
0.999	0.07175	3.972	-0.34116
1	0.0695	3.976	-0.33163
1.001	0.06861	3.98	-0.31083
1.002	0.0634	3.984	-0.29308
1.003	0.06041	3.988	-0.27633
1.004	0.06099	3.992	-0.26639
1.005	0.06202	3.996	-0.26333
1.006	0.05912	4	-0.25824
1.007	0.05236	4.004	-0.25449
1.008	0.05412	4.008	-0.24684
1.009	0.05672	4.012	-0.2521
1.01	0.0558	4.016	-0.26004
1.011	0.04815	4.02	-0.26947
1.012	0.04479	4.024	-0.26937
1.013	0.04447	4.028	-0.27195
1.014	0.044	4.032	-0.2861
1.015	0.04344	4.036	-0.29823
1.016	0.03834	4.04	-0.29917
1.017	0.03325	4.044	-0.31003
1.018	0.03597	4.048	-0.32284
1.019	0.03432	4.052	-0.33289
1.02	0.0362	4.056	-0.35104
1.021	0.0294	4.06	-0.3694
1.022	0.02504	4.064	-0.38662
1.023	0.02774	4.068	-0.40591
1.024	0.02662	4.072	-0.41946
1.025	0.02185	4.076	-0.42591
1.026	0.01681	4.08	-0.43951
1.027	0.01484	4.084	-0.44797
1.028	0.00501	4.088	-0.44684
1.029	0.00296	4.092	-0.44722
1.03	-0.0035	4.096	-0.44271
1.031	-0.00522	4.1	-0.44128
1.032	-0.00987	4.104	-0.43748
1.033	-0.01406	4.108	-0.42717
1.034	-0.02228	4.112	-0.41857
1.035	-0.02668	4.116	-0.41099
1.036	-0.03501	4.12	-0.38828
1.037	-0.03617	4.124	-0.35881
1.038	-0.04109	4.128	-0.32972
1.039	-0.04188	4.132	-0.30299
1.04	-0.04746	4.136	-0.2684
1.041	-0.04663	4.14	-0.22755
1.042	-0.04571	4.144	-0.17998
1.043	-0.04776	4.148	-0.13558
1.044	-0.05714	4.152	-0.08876
1.045	-0.0615	4.156	-0.04048
1.046	-0.0653	4.16	0.01079
1.047	-0.06516	4.164	0.05863
1.048	-0.06421	4.168	0.09717
1.049	-0.06683	4.172	0.14031
1.05	-0.06966	4.176	0.18052
1.051	-0.07589	4.18	0.23347
1.052	-0.07441	4.184	0.29022
1.053	-0.08072	4.188	0.35737
1.054	-0.09028	4.192	0.42144
1.055	-0.08877	4.196	0.48894
1.056	-0.09495	4.2	0.55202
1.057	-0.09648	4.204	0.62157
1.058	-0.10563	4.208	0.69952
1.059	-0.10887	4.212	0.77102
1.06	-0.1173	4.216	0.83808
1.061	-0.11998	4.22	0.90065
1.062	-0.11698	4.224	0.96197
1.063	-0.11286	4.228	1.01503
1.064	-0.1076	4.232	1.06521
1.065	-0.10121	4.236	1.1094
1.066	-0.09368	4.24	1.15119
1.067	-0.08503	4.244	1.17739
1.068	-0.07978	4.248	1.20074
1.069	-0.07348	4.252	1.21393
1.07	-0.06949	4.256	1.23314
1.071	-0.06141	4.26	1.24358
1.072	-0.06167	4.264	1.25266
1.073	-0.05817	4.268	1.24777
1.074	-0.05434	4.272	1.23188
1.075	-0.04582	4.276	1.21828
1.076	-0.03596	4.28	1.20158
1.077	-0.02609	4.284	1.1863
1.078	-0.02414	4.288	1.16026
1.079	-0.01796	4.292	1.13464
1.08	-0.00899	4.296	1.10312
1.081	-0.00184	4.3	1.08611
1.082	0.00466	4.304	1.06081
1.083	0.00919	4.308	1.03231
1.084	0.01165	4.312	1.00446
1.085	0.01775	4.316	0.97338
1.086	0.01061	4.32	0.94096
1.087	0.01016	4.324	0.91694
1.088	0.00521	4.328	0.891
1.089	0.00342	4.332	0.8692
1.09	0.00597	4.336	0.84201
1.091	0.00957	4.34	0.81798
1.092	0.01422	4.344	0.80121
1.093	0.01538	4.348	0.78359
1.094	0.01626	4.352	0.75702
1.095	0.02007	4.356	0.72558
1.096	0.01897	4.36	0.70112
1.097	0.02071	4.364	0.66433
1.098	0.02075	4.368	0.63809
1.099	0.01909	4.372	0.60763
1.1	0.02355	4.376	0.57831
1.101	0.01991	4.38	0.54638
1.102	0.01599	4.384	0.51588
1.103	0.01835	4.388	0.48298
1.104	0.01605	4.392	0.4549
1.105	0.01372	4.396	0.42126
1.106	0.00813	4.4	0.39171
1.107	0.00713	4.404	0.37009
1.108	0.00171	4.408	0.35127
1.109	0.00423	4.412	0.33134
1.11	0.000473224	4.416	0.31088
1.111	-0.00957	4.42	0.2982
1.112	-0.01496	4.424	0.27695
1.113	-0.01577	4.428	0.26515
1.114	-0.02436	4.432	0.25217
1.115	-0.02525	4.436	0.23512
1.116	-0.02955	4.44	0.22537
1.117	-0.03608	4.444	0.22322
1.118	-0.03264	4.448	0.22456
1.119	-0.02831	4.452	0.22977
1.12	-0.02638	4.456	0.22692
1.121	-0.02238	4.46	0.22397
1.122	-0.0164	4.464	0.23541
1.123	-0.01181	4.468	0.23558
1.124	-0.000934412	4.472	0.23239
1.125	0.0116	4.476	0.23037
1.126	0.02117	4.48	0.23077
1.127	0.03544	4.484	0.22906
1.128	0.0465	4.488	0.23627
1.129	0.05421	4.492	0.23557
1.13	0.06612	4.496	0.24129
1.131	0.07301	4.5	0.24238
1.132	0.087	4.504	0.24667
1.133	0.09361	4.508	0.24972
1.134	0.09588	4.512	0.25487
1.135	0.10132	4.516	0.24665
1.136	0.11296	4.52	0.24642
1.137	0.11634	4.524	0.25425
1.138	0.12356	4.528	0.25677
1.139	0.12868	4.532	0.24961
1.14	0.13154	4.536	0.24184
1.141	0.1365	4.54	0.23801
1.142	0.14475	4.544	0.24022
1.143	0.14518	4.548	0.23635
1.144	0.15202	4.552	0.22657
1.145	0.15619	4.556	0.2155
1.146	0.1544	4.56	0.209
1.147	0.1544	4.564	0.20599
1.148	0.15744	4.568	0.20092
1.149	0.15578	4.572	0.19277
1.15	0.15145	4.576	0.18508
1.151	0.14899	4.58	0.17488
1.152	0.14192	4.584	0.17814
1.153	0.13476	4.588	0.16171
1.154	0.13205	4.592	0.15141
1.155	0.12935	4.596	0.13342
1.156	0.12548	4.6	0.11401
1.157	0.12379	4.604	0.10149
1.158	0.11664	4.608	0.08744
1.159	0.10864	4.612	0.06468
1.16	0.10441	4.616	0.03822
1.161	0.09629	4.62	0.01177
1.162	0.08764	4.624	-0.00443
1.163	0.08183	4.628	-0.0299
1.164	0.08231	4.632	-0.05306
1.165	0.07829	4.636	-0.08899
1.166	0.07127	4.64	-0.11592
1.167	0.06015	4.644	-0.13665
1.168	0.06067	4.648	-0.16752
1.169	0.0575	4.652	-0.1971
1.17	0.04963	4.656	-0.22052
1.171	0.04176	4.66	-0.23612
1.172	0.03076	4.664	-0.24797
1.173	0.02455	4.668	-0.26918
1.174	0.02328	4.672	-0.28387
1.175	0.01483	4.676	-0.29829
1.176	0.00586	4.68	-0.30311
1.177	0.000982878	4.684	-0.29801
1.178	-0.00746	4.688	-0.29292
1.179	-0.00829	4.692	-0.29206
1.18	-0.0169	4.696	-0.28743
1.181	-0.02538	4.7	-0.28342
1.182	-0.0271	4.704	-0.26555
1.183	-0.02962	4.708	-0.25619
1.184	-0.03146	4.712	-0.25518
1.185	-0.03236	4.716	-0.25798
1.186	-0.03335	4.72	-0.25684
1.187	-0.03871	4.724	-0.25052
1.188	-0.04501	4.728	-0.24802
1.189	-0.05207	4.732	-0.24729
1.19	-0.05849	4.736	-0.24709
1.191	-0.06081	4.74	-0.24162
1.192	-0.06662	4.744	-0.23534
1.193	-0.06793	4.748	-0.24179
1.194	-0.07357	4.752	-0.24219
1.195	-0.08465	4.756	-0.2522
1.196	-0.09325	4.76	-0.25836
1.197	-0.09796	4.764	-0.26277
1.198	-0.11292	4.768	-0.2635
1.199	-0.11922	4.772	-0.26508
1.2	-0.13029	4.776	-0.26625
1.201	-0.13496	4.78	-0.2703
1.202	-0.14408	4.784	-0.27606
1.203	-0.14843	4.788	-0.27712
1.204	-0.15557	4.792	-0.2781
1.205	-0.16535	4.796	-0.28111
1.206	-0.16987	4.8	-0.27724
1.207	-0.17677	4.804	-0.26327
1.208	-0.17817	4.808	-0.25276
1.209	-0.17844	4.812	-0.24694
1.21	-0.18524	4.816	-0.23683
1.211	-0.18291	4.82	-0.22899
1.212	-0.18571	4.824	-0.21568
1.213	-0.19032	4.828	-0.21052
1.214	-0.19357	4.832	-0.21492
1.215	-0.19426	4.836	-0.20777
1.216	-0.19249	4.84	-0.20354
1.217	-0.18959	4.844	-0.19128
1.218	-0.18563	4.848	-0.17679
1.219	-0.18071	4.852	-0.17235
1.22	-0.17489	4.856	-0.1735
1.221	-0.16373	4.86	-0.16476
1.222	-0.15958	4.864	-0.16168
1.223	-0.14696	4.868	-0.15771
1.224	-0.14151	4.872	-0.1573
1.225	-0.13558	4.876	-0.16693
1.226	-0.1359	4.88	-0.17433
1.227	-0.12385	4.884	-0.17168
1.228	-0.11642	4.888	-0.17109
1.229	-0.10345	4.892	-0.17811
1.23	-0.09611	4.896	-0.19259
1.231	-0.08809	4.9	-0.20535
1.232	-0.08744	4.904	-0.21296
1.233	-0.08221	4.908	-0.21838
1.234	-0.07273	4.912	-0.23685
1.235	-0.06378	4.916	-0.25256
1.236	-0.05105	4.92	-0.2673
1.237	-0.04254	4.924	-0.27301
1.238	-0.03395	4.928	-0.28742
1.239	-0.0288	4.932	-0.30702
1.24	-0.02414	4.936	-0.3304
1.241	-0.01575	4.94	-0.33853
1.242	-0.0117	4.944	-0.35119
1.243	-0.00323	4.948	-0.36682
1.244	0.00613	4.952	-0.38189
1.245	0.01942	4.956	-0.3916
1.246	0.03648	4.96	-0.4055
1.247	0.04612	4.964	-0.40449
1.248	0.05921	4.968	-0.4096
1.249	0.07433	4.972	-0.41857
1.25	0.0803	4.976	-0.4234
1.251	0.0925	4.98	-0.42588
1.252	0.09523	4.984	-0.4336
1.253	0.10059	4.988	-0.43864
1.254	0.10389	4.992	-0.45205
1.255	0.10825	4.996	-0.4649
1.256	0.11031	5	-0.46381
1.257	0.11905	5.004	-0.46327
1.258	0.11439	5.008	-0.46023
1.259	0.10725	5.012	-0.46612
1.26	0.10328	5.016	-0.46797
1.261	0.10567	5.02	-0.45744
1.262	0.10215	5.024	-0.44174
1.263	0.1018	5.028	-0.42613
1.264	0.10469	5.032	-0.40697
1.265	0.10519	5.036	-0.38601
1.266	0.09893	5.04	-0.35405
1.267	0.08724	5.044	-0.31096
1.268	0.07794	5.048	-0.26571
1.269	0.06784	5.052	-0.21958
1.27	0.05826	5.056	-0.16699
1.271	0.05257	5.06	-0.09586
1.272	0.0464	5.064	-0.03228
1.273	0.03662	5.068	0.04097
1.274	0.03567	5.072	0.11697
1.275	0.02816	5.076	0.19198
1.276	0.02526	5.08	0.2765
1.277	0.01807	5.084	0.36673
1.278	0.02231	5.088	0.44977
1.279	0.01812	5.092	0.53143
1.28	0.00894	5.096	0.61414
1.281	0.00723	5.1	0.6958
1.282	-0.00243	5.104	0.77884
1.283	-0.00759	5.108	0.86124
1.284	-0.01138	5.112	0.93778
1.285	-0.01817	5.116	1.00902
1.286	-0.0213	5.12	1.08663
1.287	-0.02846	5.124	1.15984
1.288	-0.035	5.128	1.22704
1.289	-0.04086	5.132	1.27682
1.29	-0.03812	5.136	1.33347
1.291	-0.03766	5.14	1.38248
1.292	-0.04057	5.144	1.43029
1.293	-0.04347	5.148	1.47115
1.294	-0.04504	5.152	1.50393
1.295	-0.05302	5.156	1.52227
1.296	-0.06091	5.16	1.55099
1.297	-0.06881	5.164	1.57374
1.298	-0.06771	5.168	1.58986
1.299	-0.07318	5.172	1.59879
1.3	-0.06636	5.176	1.6013
1.301	-0.06276	5.18	1.60403
1.302	-0.06227	5.184	1.60548
1.303	-0.06491	5.188	1.59977
1.304	-0.0551	5.192	1.58692
1.305	-0.05288	5.196	1.56496
1.306	-0.04259	5.2	1.5476
1.307	-0.03972	5.204	1.52608
1.308	-0.03316	5.208	1.5041
1.309	-0.03519	5.212	1.47564
1.31	-0.03478	5.216	1.44706
1.311	-0.03194	5.22	1.41902
1.312	-0.03769	5.224	1.39428
1.313	-0.03647	5.228	1.36464
1.314	-0.0393	5.232	1.32317
1.315	-0.04165	5.236	1.28296
1.316	-0.04023	5.24	1.25265
1.317	-0.04403	5.244	1.21967
1.318	-0.04523	5.248	1.17802
1.319	-0.05033	5.252	1.12868
1.32	-0.05806	5.256	1.08615
1.321	-0.06523	5.26	1.04038
1.322	-0.06863	5.264	1.00344
1.323	-0.0728	5.268	0.96286
1.324	-0.08102	5.272	0.91513
1.325	-0.08429	5.276	0.86899
1.326	-0.08263	5.28	0.83439
1.327	-0.08376	5.284	0.79346
1.328	-0.07987	5.288	0.75685
1.329	-0.07541	5.292	0.72741
1.33	-0.06702	5.296	0.69367
1.331	-0.07018	5.3	0.66871
1.332	-0.06933	5.304	0.65006
1.333	-0.06776	5.308	0.62492
1.334	-0.06091	5.312	0.60042
1.335	-0.06437	5.316	0.57704
1.336	-0.06592	5.32	0.56426
1.337	-0.06573	5.324	0.55476
1.338	-0.06069	5.328	0.5497
1.339	-0.05868	5.332	0.53385
1.34	-0.04877	5.336	0.53202
1.341	-0.0466	5.34	0.53661
1.342	-0.04451	5.344	0.54991
1.343	-0.04142	5.348	0.55737
1.344	-0.03747	5.352	0.56244
1.345	-0.03283	5.356	0.57755
1.346	-0.02313	5.36	0.58856
1.347	-0.02081	5.364	0.60212
1.348	-0.01829	5.368	0.61126
1.349	-0.0158	5.372	0.61473
1.35	-0.00906	5.376	0.61824
1.351	0.00631	5.38	0.61639
1.352	0.01466	5.384	0.6246
1.353	0.02367	5.388	0.62587
1.354	0.0319	5.392	0.62653
1.355	0.04703	5.396	0.6276
1.356	0.05466	5.4	0.63665
1.357	0.06245	5.404	0.64781
1.358	0.07024	5.408	0.66109
1.359	0.07787	5.412	0.66873
1.36	0.08064	5.416	0.6695
1.361	0.08158	5.42	0.67768
1.362	0.08829	5.424	0.67781
1.363	0.08957	5.428	0.67779
1.364	0.08979	5.432	0.66995
1.365	0.09209	5.436	0.66345
1.366	0.09309	5.44	0.65189
1.367	0.09851	5.444	0.64771
1.368	0.10381	5.448	0.64207
1.369	0.10445	5.452	0.62943
1.37	0.10489	5.456	0.62355
1.371	0.1005	5.46	0.61164
1.372	0.09896	5.464	0.60823
1.373	0.09689	5.468	0.59551
1.374	0.09875	5.472	0.58348
1.375	0.1	5.476	0.5691
1.376	0.10065	5.48	0.54934
1.377	0.10069	5.484	0.54328
1.378	0.10341	5.488	0.52669
1.379	0.1056	5.492	0.49988
1.38	0.10735	5.496	0.46883
1.381	0.10545	5.5	0.45707
1.382	0.0999	5.504	0.45272
1.383	0.09844	5.508	0.43751
1.384	0.10108	5.512	0.4242
1.385	0.09881	5.516	0.40992
1.386	0.09493	5.52	0.41062
1.387	0.09068	5.524	0.40873
1.388	0.09061	5.528	0.39893
1.389	0.09025	5.532	0.38938
1.39	0.0897	5.536	0.38039
1.391	0.08902	5.54	0.37558
1.392	0.0883	5.544	0.36173
1.393	0.08636	5.548	0.35019
1.394	0.08658	5.552	0.33019
1.395	0.08583	5.556	0.31423
1.396	0.07644	5.56	0.29929
1.397	0.07079	5.564	0.29671
1.398	0.06566	5.568	0.29008
1.399	0.05988	5.572	0.26869
1.4	0.05354	5.576	0.25281
1.401	0.05125	5.58	0.24588
1.402	0.04536	5.584	0.25152
1.403	0.04375	5.588	0.24557
1.404	0.04207	5.592	0.23945
1.405	0.04047	5.596	0.22896
1.406	0.03457	5.6	0.21887
1.407	0.03228	5.604	0.21725
1.408	0.02594	5.608	0.20635
1.409	0.02219	5.612	0.18971
1.41	0.01667	5.616	0.1778
1.411	0.00953	5.62	0.17667
1.412	0.00875	5.624	0.16856
1.413	0.000270953	5.628	0.15121
1.414	-0.00667	5.632	0.13504
1.415	-0.01317	5.636	0.1292
1.416	-0.02359	5.64	0.12611
1.417	-0.03333	5.644	0.12476
1.418	-0.03777	5.648	0.11506
1.419	-0.04455	5.652	0.11274
1.42	-0.04376	5.656	0.10365
1.421	-0.05079	5.66	0.10351
1.422	-0.0532	5.664	0.09567
1.423	-0.05866	5.668	0.09132
1.424	-0.07035	5.672	0.08608
1.425	-0.07727	5.676	0.08136
1.426	-0.07737	5.68	0.07858
1.427	-0.08161	5.684	0.08448
1.428	-0.08411	5.688	0.07794
1.429	-0.07822	5.692	0.07014
1.43	-0.08389	5.696	0.07478
1.431	-0.0842	5.7	0.08108
1.432	-0.08691	5.704	0.08358
1.433	-0.08419	5.708	0.07342
1.434	-0.08379	5.712	0.06299
1.435	-0.08241	5.716	0.05352
1.436	-0.08007	5.72	0.04174
1.437	-0.07347	5.724	0.03993
1.438	-0.07364	5.728	0.03455
1.439	-0.0683	5.732	0.02763
1.44	-0.06653	5.736	0.01715
1.441	-0.06512	5.74	0.01663
1.442	-0.06087	5.744	0.0138
1.443	-0.06286	5.748	0.0074
1.444	-0.05881	5.752	0.00518
1.445	-0.05849	5.756	0.00964
1.446	-0.06189	5.76	0.00975
1.447	-0.06457	5.764	0.01654
1.448	-0.06535	5.768	0.01766
1.449	-0.0643	5.772	0.02404
1.45	-0.05823	5.776	0.02779
1.451	-0.06076	5.78	0.0411
1.452	-0.05967	5.784	0.04832
1.453	-0.06163	5.788	0.06369
1.454	-0.05897	5.792	0.07813
1.455	-0.04723	5.796	0.0871
1.456	-0.0387	5.8	0.10289
1.457	-0.03916	5.804	0.12102
1.458	-0.03313	5.808	0.12478
1.459	-0.03375	5.812	0.13628
1.46	-0.0379	5.816	0.14005
1.461	-0.03143	5.82	0.14071
1.462	-0.02545	5.824	0.14036
1.463	-0.02323	5.828	0.13009
1.464	-0.02033	5.832	0.11578
1.465	-0.01681	5.836	0.10001
1.466	-0.01278	5.84	0.09069
1.467	-0.0083	5.844	0.08681
1.468	-0.01127	5.848	0.06984
1.469	-0.00505	5.852	0.04776
1.47	-0.000821164	5.856	0.02395
1.471	0.00454	5.86	0.01083
1.472	0.00759	5.864	-0.0069
1.473	0.01137	5.868	-0.02901
1.474	0.01766	5.872	-0.0508
1.475	0.01849	5.876	-0.07866
1.476	0.02268	5.88	-0.10229
1.477	0.02679	5.884	-0.11712
1.478	0.03848	5.888	-0.13092
1.479	0.04993	5.892	-0.14898
1.48	0.06113	5.896	-0.16123
1.481	0.06755	5.9	-0.16016
1.482	0.0724	5.904	-0.15713
1.483	0.07684	5.908	-0.14674
1.484	0.08862	5.912	-0.13605
1.485	0.09546	5.916	-0.11797
1.486	0.10063	5.92	-0.08877
1.487	0.09961	5.924	-0.05253
1.488	0.10014	5.928	-0.0147
1.489	0.09439	5.932	0.02619
1.49	0.09589	5.936	0.07019
1.491	0.09034	5.94	0.12373
1.492	0.08423	5.944	0.18669
1.493	0.07293	5.948	0.24534
1.494	0.07192	5.952	0.31042
1.495	0.07222	5.956	0.38611
1.496	0.06616	5.96	0.46555
1.497	0.05836	5.964	0.54713
1.498	0.04891	5.968	0.62664
1.499	0.04241	5.972	0.71137
1.5	0.03247	5.976	0.79431
1.501	0.03027	5.98	0.87494
1.502	0.02369	5.984	0.95797
1.503	0.01869	5.988	1.03582
1.504	0.01215	5.992	1.10796
1.505	0.00945	5.996	1.17059
1.506	0.00623	6	1.23547
1.507	0.000618824	6.004	1.29885
1.508	0.000513658	6.008	1.35787
1.509	-0.003	6.012	1.40318
1.51	-0.00655	6.016	1.44926
1.511	-0.01006	6.02	1.49719
1.512	-0.01345	6.024	1.53986
1.513	-0.01664	6.028	1.57607
1.514	-0.015	6.032	1.61376
1.515	-0.02075	6.036	1.64219
1.516	-0.02276	6.04	1.66297
1.517	-0.03207	6.044	1.68633
1.518	-0.03312	6.048	1.69925
1.519	-0.03489	6.052	1.70562
1.52	-0.03731	6.056	1.72178
1.521	-0.03904	6.06	1.72864
1.522	-0.03546	6.064	1.73386
1.523	-0.03424	6.068	1.7329
1.524	-0.02747	6.072	1.72912
1.525	-0.02735	6.076	1.7162
1.526	-0.03185	6.08	1.70549
1.527	-0.02994	6.084	1.69622
1.528	-0.03265	6.088	1.67347
1.529	-0.03544	6.092	1.64118
1.53	-0.03831	6.096	1.60452
1.531	-0.04001	6.1	1.56549
1.532	-0.04507	6.104	1.53271
1.533	-0.04701	6.108	1.4858
1.534	-0.04458	6.112	1.43549
1.535	-0.04097	6.116	1.38277
1.536	-0.04519	6.12	1.33322
1.537	-0.04291	6.124	1.28023
1.538	-0.04064	6.128	1.23159
1.539	-0.04485	6.132	1.16723
1.54	-0.04453	6.136	1.10846
1.541	-0.04421	6.14	1.05128
1.542	-0.04388	6.144	0.99696
1.543	-0.04028	6.148	0.93977
1.544	-0.03784	6.152	0.88419
1.545	-0.03978	6.156	0.82034
1.546	-0.04156	6.16	0.77265
1.547	-0.03989	6.164	0.73123
1.548	-0.04127	6.168	0.68822
1.549	-0.04443	6.172	0.64794
1.55	-0.04743	6.176	0.61264
1.551	-0.05036	6.18	0.58194
1.552	-0.04874	6.184	0.5554
1.553	-0.04712	6.188	0.53703
1.554	-0.0455	6.192	0.52176
1.555	-0.04717	6.196	0.50571
1.556	-0.05095	6.2	0.49844
1.557	-0.04589	6.204	0.48478
1.558	-0.04561	6.208	0.48133
1.559	-0.03909	6.212	0.47596
1.56	-0.03735	6.216	0.47782
1.561	-0.03257	6.22	0.48701
1.562	-0.02795	6.224	0.51018
1.563	-0.0267	6.228	0.53268
1.564	-0.02224	6.232	0.55344
1.565	-0.02561	6.236	0.56268
1.566	-0.0278	6.24	0.58362
1.567	-0.02562	6.244	0.60586
1.568	-0.02813	6.248	0.63134
1.569	-0.03089	6.252	0.64646
1.57	-0.02818	6.256	0.65886
1.571	-0.02454	6.26	0.66636
1.572	-0.02122	6.264	0.68107
1.573	-0.01823	6.268	0.69385
1.574	-0.0201	6.272	0.70209
1.575	-0.02363	6.276	0.70244
1.576	-0.02764	6.28	0.70834
1.577	-0.03096	6.284	0.70744
1.578	-0.03822	6.288	0.70623
1.579	-0.04049	6.292	0.70345
1.58	-0.03989	6.296	0.69918
1.581	-0.03447	6.3	0.69155
1.582	-0.03206	6.304	0.68072
1.583	-0.02818	6.308	0.67344
1.584	-0.02747	6.312	0.65764
1.585	-0.02554	6.316	0.64016
1.586	-0.02131	6.32	0.6246
1.587	-0.00915	6.324	0.61144
1.588	0.0018	6.328	0.59475
1.589	0.01339	6.332	0.56738
1.59	0.01436	6.336	0.54872
1.591	0.02778	6.34	0.52513
1.592	0.03657	6.344	0.50505
1.593	0.04832	6.348	0.47562
1.594	0.05631	6.352	0.43615
1.595	0.06685	6.356	0.39939
1.596	0.07979	6.36	0.38273
1.597	0.093	6.364	0.35577
1.598	0.0986	6.368	0.32902
1.599	0.10416	6.372	0.29732
1.6	0.11397	6.376	0.26454
1.601	0.12459	6.38	0.23248
1.602	0.13133	6.384	0.2075
1.603	0.14049	6.388	0.18573
1.604	0.14739	6.392	0.162
1.605	0.15187	6.396	0.13235
1.606	0.15375	6.4	0.11737
1.607	0.15414	6.404	0.10534
1.608	0.16069	6.408	0.08908
1.609	0.16105	6.412	0.0802
1.61	0.16092	6.416	0.06236
1.611	0.16148	6.42	0.05152
1.612	0.15685	6.424	0.04809
1.613	0.16127	6.428	0.0513
1.614	0.15916	6.432	0.0481
1.615	0.15179	6.436	0.04673
1.616	0.14487	6.44	0.03975
1.617	0.14285	6.444	0.03728
1.618	0.14901	6.448	0.02601
1.619	0.14662	6.452	0.02175
1.62	0.14679	6.456	0.01373
1.621	0.15085	6.46	0.00218
1.622	0.14786	6.464	-0.00492
1.623	0.14767	6.468	-0.01185
1.624	0.14581	6.472	-0.02292
1.625	0.15021	6.476	-0.0256
1.626	0.1409	6.48	-0.02738
1.627	0.13355	6.484	-0.03703
1.628	0.12166	6.488	-0.04328
1.629	0.11759	6.492	-0.05042
1.63	0.11368	6.496	-0.06274
1.631	0.1101	6.5	-0.07226
1.632	0.107	6.504	-0.08202
1.633	0.10126	6.508	-0.08725
1.634	0.09954	6.512	-0.09669
1.635	0.0962	6.516	-0.1101
1.636	0.08812	6.52	-0.11825
1.637	0.07992	6.524	-0.12542
1.638	0.07293	6.528	-0.13718
1.639	0.06269	6.532	-0.14099
1.64	0.05578	6.536	-0.15546
1.641	0.05353	6.54	-0.15705
1.642	0.05282	6.544	-0.16107
1.643	0.04927	6.548	-0.164
1.644	0.04171	6.552	-0.17467
1.645	0.03341	6.556	-0.18189
1.646	0.03347	6.56	-0.18879
1.647	0.03547	6.564	-0.1841
1.648	0.03957	6.568	-0.18885
1.649	0.03686	6.572	-0.19826
1.65	0.03845	6.576	-0.20762
1.651	0.03659	6.58	-0.21351
1.652	0.0391	6.584	-0.21237
1.653	0.03951	6.588	-0.21618
1.654	0.04108	6.592	-0.2279
1.655	0.04258	6.596	-0.23828
1.656	0.03946	6.6	-0.24716
1.657	0.04274	6.604	-0.25564
1.658	0.04141	6.608	-0.26355
1.659	0.04453	6.612	-0.27402
1.66	0.04437	6.616	-0.28696
1.661	0.04092	6.62	-0.29456
1.662	0.04193	6.624	-0.30126
1.663	0.04615	6.628	-0.307
1.664	0.05036	6.632	-0.31825
1.665	0.04684	6.636	-0.324
1.666	0.04205	6.64	-0.32423
1.667	0.04376	6.644	-0.31559
1.668	0.04093	6.648	-0.31802
1.669	0.04592	6.652	-0.31258
1.67	0.04325	6.656	-0.31805
1.671	0.04074	6.66	-0.30978
1.672	0.04168	6.664	-0.30123
1.673	0.03833	6.668	-0.29349
1.674	0.0385	6.672	-0.28639
1.675	0.03773	6.676	-0.27979
1.676	0.03284	6.68	-0.2735
1.677	0.02507	6.684	-0.26081
1.678	0.02544	6.688	-0.26282
1.679	0.02168	6.692	-0.26835
1.68	0.0216	6.696	-0.27153
1.681	0.02405	6.7	-0.28205
1.682	0.02134	6.704	-0.2888
1.683	0.01812	6.708	-0.30531
1.684	0.02227	6.712	-0.31727
1.685	0.01839	6.716	-0.33446
1.686	0.0144	6.72	-0.34655
1.687	0.01036	6.724	-0.35471
1.688	0.00182	6.728	-0.36456
1.689	-0.000101172	6.732	-0.37923
1.69	-0.00636	6.736	-0.39286
1.691	-0.01234	6.74	-0.40081
1.692	-0.01013	6.744	-0.41075
1.693	-0.01842	6.748	-0.42589
1.694	-0.02611	6.752	-0.43394
1.695	-0.0299	6.756	-0.43365
1.696	-0.03301	6.76	-0.43932
1.697	-0.03535	6.764	-0.44206
1.698	-0.04138	6.768	-0.44663
1.699	-0.03998	6.772	-0.44108
1.7	-0.04666	6.776	-0.44013
1.701	-0.04904	6.78	-0.42289
1.702	-0.05361	6.784	-0.40418
1.703	-0.05709	6.788	-0.38909
1.704	-0.05619	6.792	-0.36936
1.705	-0.05866	6.796	-0.34791
1.706	-0.0612	6.8	-0.31999
1.707	-0.05929	6.804	-0.28877
1.708	-0.05159	6.808	-0.25555
1.709	-0.0503	6.812	-0.22052
1.71	-0.04759	6.816	-0.17826
1.711	-0.04675	6.82	-0.12139
1.712	-0.04582	6.824	-0.04699
1.713	-0.0449	6.828	0.02128
1.714	-0.04281	6.832	0.09852
1.715	-0.04416	6.836	0.17185
1.716	-0.04129	6.84	0.26398
1.717	-0.03758	6.844	0.35873
1.718	-0.0331	6.848	0.4497
1.719	-0.03121	6.852	0.53815
1.72	-0.03209	6.856	0.63435
1.721	-0.02486	6.86	0.72649
1.722	-0.01742	6.864	0.81709
1.723	-0.01769	6.868	0.91071
1.724	-0.00572	6.872	0.9989
1.725	0.00285	6.876	1.08107
1.726	0.01122	6.88	1.15535
1.727	0.01601	6.884	1.23225
1.728	0.0249	6.888	1.30028
1.729	0.02998	6.892	1.35909
1.73	0.03438	6.896	1.4116
1.731	0.03792	6.9	1.45753
1.732	0.04499	6.904	1.49995
1.733	0.05222	6.908	1.53304
1.734	0.05954	6.912	1.56012
1.735	0.06231	6.916	1.5781
1.736	0.06821	6.92	1.5951
1.737	0.07261	6.924	1.60053
1.738	0.07543	6.928	1.61056
1.739	0.0766	6.932	1.60914
1.74	0.07931	6.936	1.60949
1.741	0.08028	6.94	1.60941
1.742	0.08405	6.944	1.60108
1.743	0.08162	6.948	1.58324
1.744	0.07754	6.952	1.57154
1.745	0.07305	6.956	1.55191
1.746	0.06815	6.96	1.53705
1.747	0.06614	6.964	1.51842
1.748	0.05926	6.968	1.49544
1.749	0.05206	6.972	1.46554
1.75	0.04908	6.976	1.43399
1.751	0.05039	6.98	1.40363
1.752	0.04708	6.984	1.37089
1.753	0.03923	6.988	1.33682
1.754	0.03592	6.992	1.28566
1.755	0.03269	6.996	1.2352
1.756	0.02837	7	1.1864
1.757	0.01976	7.004	1.13907
1.758	0.01592	7.008	1.08525
1.759	0.01241	7.012	1.03384
1.76	0.01259	7.016	0.97938
1.761	0.0088	7.02	0.92746
1.762	0.00894	7.024	0.88244
1.763	0.00534	7.028	0.83635
1.764	0.00921	7.032	0.789
1.765	0.00185	7.036	0.74136
1.766	0.00344	7.04	0.69885
1.767	-0.00149	7.044	0.66112
1.768	-0.00185	7.048	0.63562
1.769	-0.00537	7.052	0.60322
1.77	-0.00423	7.056	0.57256
1.771	-0.00742	7.06	0.55217
1.772	-0.0137	7.064	0.53708
1.773	-0.0186	7.068	0.52356
1.774	-0.0169	7.072	0.51234
1.775	-0.01809	7.076	0.49624
1.776	-0.01895	7.08	0.49132
1.777	-0.01949	7.084	0.48897
1.778	-0.01971	7.088	0.4871
1.779	-0.0196	7.092	0.48478
1.78	-0.01916	7.096	0.4835
1.781	-0.0184	7.1	0.48797
1.782	-0.01731	7.104	0.48801
1.783	-0.0159	7.108	0.49676
1.784	-0.01416	7.112	0.49421
1.785	-0.0121	7.116	0.50044
1.786	-0.00971	7.12	0.51227
1.787	-0.00699	7.124	0.52406
1.788	-0.00395	7.128	0.52689
1.789	-0.000586527	7.132	0.5253
1.79	-0.00252	7.136	0.52376
1.791	0.00721	7.14	0.52671
1.792	0.01656	7.144	0.53416
1.793	0.02554	7.148	0.53055
1.794	0.03415	7.152	0.53135
1.795	0.04238	7.156	0.52866
1.796	0.05023	7.16	0.5314
1.797	0.05771	7.164	0.53949
1.798	0.06482	7.168	0.54714
1.799	0.07154	7.172	0.54526
1.8	0.0779	7.176	0.54278
1.801	0.08388	7.18	0.5486
1.802	0.08948	7.184	0.55366
1.803	0.09471	7.188	0.55544
1.804	0.09956	7.192	0.55723
1.805	0.10404	7.196	0.55253
1.806	0.10621	7.2	0.55498
1.807	0.10668	7.204	0.56346
1.808	0.10654	7.208	0.56142
1.809	0.11471	7.212	0.55682
1.81	0.11883	7.216	0.54984
1.811	0.1221	7.22	0.54971
1.812	0.11989	7.224	0.54893
1.813	0.11989	7.228	0.54658
1.814	0.11871	7.232	0.53061
1.815	0.12081	7.236	0.52457
1.816	0.1262	7.24	0.51315
1.817	0.12713	7.244	0.50315
1.818	0.13142	7.248	0.48457
1.819	0.13134	7.252	0.46547
1.82	0.13142	7.256	0.44743
1.821	0.12713	7.26	0.42429
1.822	0.1262	7.264	0.40747
1.823	0.12863	7.268	0.38713
1.824	0.12669	7.272	0.36501
1.825	0.12491	7.276	0.33957
1.826	0.12329	7.28	0.32231
1.827	0.11855	7.284	0.30599
1.828	0.11061	7.288	0.28334
1.829	0.11041	7.292	0.25805
1.83	0.11012	7.296	0.23498
1.831	0.10976	7.3	0.22355
1.832	0.10603	7.304	0.21514
1.833	0.10668	7.308	0.20446
1.834	0.10716	7.312	0.18738
1.835	0.10749	7.316	0.17852
1.836	0.11219	7.32	0.17047
1.837	0.11352	7.324	0.16817
1.838	0.11477	7.328	0.15067
1.839	0.12049	7.332	0.14489
1.84	0.12291	7.336	0.13558
1.841	0.12862	7.34	0.13088
1.842	0.12659	7.344	0.12668
1.843	0.1291	7.348	0.12539
1.844	0.13161	7.352	0.11515
1.845	0.13412	7.356	0.11646
1.846	0.13334	7.36	0.10642
1.847	0.13577	7.364	0.10429
1.848	0.13686	7.368	0.09364
1.849	0.13662	7.372	0.07481
1.85	0.13504	7.376	0.05703
1.851	0.13666	7.38	0.04374
1.852	0.13704	7.384	0.03848
1.853	0.13624	7.388	0.02147
1.854	0.1298	7.392	0.00272
1.855	0.12557	7.396	-0.01636
1.856	0.12032	7.4	-0.0298
1.857	0.11742	7.404	-0.04645
1.858	0.11704	7.408	-0.05957
1.859	0.11613	7.412	-0.07549
1.86	0.11041	7.416	-0.08497
1.861	0.10002	7.42	-0.08777
1.862	0.09287	7.424	-0.08811
1.863	0.08914	7.428	-0.08815
1.864	0.08123	7.432	-0.09542
1.865	0.07587	7.436	-0.09284
1.866	0.06549	7.44	-0.09699
1.867	0.05479	7.444	-0.0966
1.868	0.04392	7.448	-0.09925
1.869	0.03634	7.452	-0.10025
1.87	0.02447	7.456	-0.10271
1.871	0.01628	7.46	-0.10327
1.872	0.00295	7.464	-0.10513
1.873	-0.00301	7.468	-0.10172
1.874	-0.00908	7.472	-0.10658
1.875	-0.01949	7.476	-0.11072
1.876	-0.02617	7.48	-0.11092
1.877	-0.02552	7.484	-0.10844
1.878	-0.04051	7.488	-0.11103
1.879	-0.04752	7.492	-0.1154
1.88	-0.06186	7.496	-0.11576
1.881	-0.06773	7.5	-0.11077
1.882	-0.07389	7.504	-0.10606
1.883	-0.08454	7.508	-0.10726
1.884	-0.10148	7.512	-0.10648
1.885	-0.11555	7.516	-0.10808
1.886	-0.12667	7.52	-0.10737
1.887	-0.13475	7.524	-0.11067
1.888	-0.13768	7.528	-0.10797
1.889	-0.14111	7.532	-0.11584
1.89	-0.15142	7.536	-0.12051
1.891	-0.15627	7.54	-0.1283
1.892	-0.15885	7.544	-0.13248
1.893	-0.16237	7.548	-0.1386
1.894	-0.16354	7.552	-0.1555
1.895	-0.16237	7.556	-0.16948
1.896	-0.16339	7.56	-0.18038
1.897	-0.15557	7.564	-0.19374
1.898	-0.14995	7.568	-0.21262
1.899	-0.14198	7.572	-0.2323
1.9	-0.1362	7.576	-0.24809
1.901	-0.12488	7.58	-0.26632
1.902	-0.11911	7.584	-0.27899
1.903	-0.10795	7.588	-0.28259
1.904	-0.1026	7.592	-0.2969
1.905	-0.09546	7.596	-0.30609
1.906	-0.08351	7.6	-0.30869
1.907	-0.07471	7.604	-0.31672
1.908	-0.07058	7.608	-0.32346
1.909	-0.05907	7.612	-0.32875
1.91	-0.05145	7.616	-0.33898
1.911	-0.03685	7.62	-0.34055
1.912	-0.03101	7.624	-0.33791
1.913	-0.03088	7.628	-0.34335
1.914	-0.02568	7.632	-0.34794
1.915	-0.01103	7.636	-0.35397
1.916	0.00204	7.64	-0.35401
1.917	0.01362	7.644	-0.35175
1.918	0.0205	7.648	-0.34518
1.919	0.01813	7.652	-0.34595
1.92	0.01294	7.656	-0.33479
1.921	0.01383	7.66	-0.31452
1.922	0.01298	7.664	-0.28471
1.923	0.00711	7.668	-0.26056
1.924	0.00521	7.672	-0.23083
1.925	0.00274	7.676	-0.19548
1.926	-0.0002953	7.68	-0.14877
1.927	-0.0039	7.684	-0.09981
1.928	-0.00932	7.688	-0.05006
1.929	-0.01656	7.692	0.00591
1.93	-0.02436	7.696	0.06892
1.931	-0.03274	7.7	0.13842
1.932	-0.04167	7.704	0.22165
1.933	-0.04993	7.708	0.309
1.934	-0.05749	7.712	0.39735
1.935	-0.05983	7.716	0.48601
1.936	-0.06343	7.72	0.57876
1.937	-0.06501	7.724	0.67686
1.938	-0.06128	7.728	0.77054
1.939	-0.0567	7.732	0.86232
1.94	-0.05119	7.736	0.9436
1.941	-0.04795	7.74	1.03693
1.942	-0.04042	7.744	1.12809
1.943	-0.02977	7.748	1.20621
1.944	-0.0224	7.752	1.2818
1.945	-0.01495	7.756	1.35113
1.946	-0.01641	7.76	1.41838
1.947	-0.02233	7.764	1.47097
1.948	-0.02177	7.768	1.51973
1.949	-0.01925	7.772	1.56455
1.95	-0.01799	7.776	1.60546
1.951	-0.02447	7.78	1.64141
1.952	-0.02641	7.784	1.67026
1.953	-0.03289	7.788	1.67689
1.954	-0.02834	7.792	1.68637
1.955	-0.03154	7.796	1.68049
1.956	-0.03137	7.8	1.67547
1.957	-0.03557	7.804	1.67092
1.958	-0.03305	7.808	1.65104
1.959	-0.04382	7.812	1.63247
1.96	-0.05434	7.816	1.61319
1.961	-0.06017	7.82	1.59134
1.962	-0.06583	7.824	1.57825
1.963	-0.07133	7.828	1.55759
1.964	-0.07213	7.832	1.53323
1.965	-0.07598	7.836	1.49797
1.966	-0.07504	7.84	1.46929
1.967	-0.07581	7.844	1.44018
1.968	-0.07374	7.848	1.40572
1.969	-0.07339	7.852	1.37339
1.97	-0.06497	7.856	1.33969
1.971	-0.06404	7.86	1.30372
1.972	-0.05709	7.864	1.2699
1.973	-0.04989	7.868	1.22787
1.974	-0.05152	7.872	1.17875
1.975	-0.04525	7.876	1.13141
1.976	-0.04344	7.88	1.08575
1.977	-0.03506	7.884	1.03842
1.978	-0.02331	7.888	0.99065
1.979	-0.0204	7.892	0.94365
1.98	-0.01975	7.896	0.89409
1.981	-0.02465	7.9	0.84968
1.982	-0.01829	7.904	0.79801
1.983	-0.01942	7.908	0.74217
1.984	-0.01694	7.912	0.69548
1.985	-0.02314	7.916	0.64798
1.986	-0.02245	7.92	0.60525
1.987	-0.03042	7.924	0.56506
1.988	-0.03479	7.928	0.52587
1.989	-0.04463	7.932	0.49514
1.99	-0.04562	7.936	0.45946
1.991	-0.05075	7.94	0.43191
1.992	-0.05211	7.944	0.41978
1.993	-0.05861	7.948	0.39471
1.994	-0.06564	7.952	0.37611
1.995	-0.0764	7.956	0.35993
1.996	-0.08635	7.96	0.3544
1.997	-0.08893	7.964	0.35546
1.998	-0.08521	7.968	0.35452
1.999	-0.08928	7.972	0.35191
2	-0.08861	7.976	0.35435
2.001	-0.09657	7.98	0.35293
2.002	-0.10072	7.984	0.37113
2.003	-0.10293	7.988	0.37671
[truncated: 7,387 more rows]

[truncated: 15 more sheets: Fig. 5B, Fig. 5C, Fig. 5D, Fig. S2, Fig. S3, Fig. S4, Fig. S5, Fig. S6, Fig. S8, Fig. S9, Fig. S10A, Fig. S11, Fig. S12, Fig. S13, Fig. S15]
